# Supplementary material for: Dichloridobis(2-{1-[2-(1H-indol-3-yl)ethyl­iminio]eth­yl}phenolate-κO)zinc(II)–2-{1-[2-(1H-indol-3-yl)ethyl­iminio]eth­yl}phenolate (1/2)
Source: Acta Crystallogr Sect E Struct Rep Online. 2008 Apr 26;64(Pt 5):m718–9. doi: 10.1107/S1600536808011161 (PMC2961161; doi:10.1107/S1600536808011161)
Supplement: Supplementary file 1 [file e-64-0m718-sup1.cif]

##############################################################################
###                                                                        ###
###        Electronic paper (Acta Crystallographica Section E)             ###
###                                                                        ###
##############################################################################
#                                                                            #
# This CIF contains the data in a paper accepted for publication in Acta     #
# Crystallographica Section E. It conforms to the requirements of Notes      #
# for Authors for Section E, and has been peer reviewed under the auspices   #
# of the IUCr Commission on Journals.                                        #
#                                                                            #
# Full details of the Crystallographic Information File format               #
# are given in the paper "The Crystallographic Information File (CIF):       #
# a New Standard Archive File for Crystallography" by S. R. Hall, F. H.      #
# Allen and I. D. Brown [Acta Cryst. (1991), A47, 655-685].                  #
#                                                                            #
# The current version of the core CIF dictionary is obtainable from          #
# ftp://ftp.iucr.org/pub/cif_core.dic. The current version number is 2.4.    #
#                                                                            #
# Software is freely available for graphical display of the structure(s) in  #
# this CIF.  For information consult the CIF home page http://www.iucr.org/  #
# cif/home.html                                                              #
#                                                                            #
# This file may be used for bona fide research purposes within the           #
# scientific community so long as proper attribution is given to the journal # 
# article from which it was obtained.                                        #
#                                                                            #
##############################################################################
                                             
data_global
_audit_creation_method     SHELXL-97
_journal_date_recd_electronic     2008-02-26
_journal_date_accepted     2008-04-20
_journal_name_full     'Acta Crystallographica, Section E'
_journal_year     2008
_journal_volume     64
_journal_issue      5
_journal_page_first     m718
_journal_page_last     m719
_journal_paper_category     QM
_journal_coeditor_code     SG2225
_publ_contact_author
;
     Dr. Seik Weng Ng
     Department of Chemistry
     University of Malaya
     50603 Kuala Lumpur
     Malaysia
;
_publ_contact_author_email     seikweng@um.edu.my
_publ_contact_author_fax     '03 7967 4193'
_publ_contact_author_phone     '03 7967 6778'
_publ_section_title
;\
Dichloridobis(2-{1-[2-(1<i>H</i>-indol-3-yl)ethyliminio]ethyl}phenolate-\
\k<i>O</i>)zinc(II)--2-{1-[2-(1<i>H</i>-indol-3-yl)ethyliminio]ethyl}phenolate
(1/2)
;
loop_
    _publ_author_name
    _publ_author_address
    'Ali, Hapipah M.'
;
     Department of Chemistry
     University of Malaya
     50603 Kuala Lumpur
     Malaysia
;
    'Mohamed Mustafa, Mohamed Ibrahim'
;
     Department of Chemistry
     University of Malaya
     50603 Kuala Lumpur
     Malaysia
;
    'Rizal, Mohd. Razali'
;
     Department of Chemistry
     University of Malaya
     50603 Kuala Lumpur
     Malaysia
;
    'Ng, Seik Weng'
;
     Department of Chemistry
     University of Malaya
     50603 Kuala Lumpur
     Malaysia
;
data_I
_audit_creation_method     SHELXL-97
_chemical_name_systematic
;
Dichloridobis(2-{1-[2-(1<i>H</i>-indol-3-yl)ethyliminio]ethyl}phenolate-
\k<i>O</i>)zinc(II)--2-{1-[2-(1<i>H</i>-indol-3-yl)ethyliminio]ethyl}phenolate
(1/2)
;
_chemical_name_common     ?
_chemical_formula_moiety     'C36 H36 Cl2 N4 O2 Zn1, 2(C18 H18 N2 O)'
_chemical_formula_sum     'C72 H72 Cl2 N8 O4 Zn'
_chemical_formula_iupac     '[Zn Cl2 (C18 H18 N2 O)2], 2C18 H18 N2 O'
_chemical_formula_weight     1249.65
_chemical_melting_point     ?
_symmetry_cell_setting     Monoclinic
_symmetry_space_group_name_H-M     'C 2'
_symmetry_space_group_name_Hall     'C 2y'
loop_
    _symmetry_equiv_pos_as_xyz
    'x, y, z'
    '-x, y, -z'
    'x+1/2, y+1/2, z'
    '-x+1/2, y+1/2, -z'
_cell_length_a     25.8073(4)
_cell_length_b     9.17540(10)
_cell_length_c     14.3265(2)
_cell_angle_alpha     90.00
_cell_angle_beta     112.5660(10)
_cell_angle_gamma     90.00
_cell_volume     3132.67(7)
_cell_formula_units_Z     2
_cell_measurement_reflns_used     8552
_cell_measurement_theta_min     2.4
_cell_measurement_theta_max     23.8
_cell_measurement_temperature     295(2)
_exptl_crystal_description     'Irregular block'
_exptl_crystal_colour     Yellow
_exptl_crystal_size_max     0.10
_exptl_crystal_size_mid     0.06
_exptl_crystal_size_min     0.05
_exptl_crystal_density_diffrn     1.325
_exptl_crystal_density_meas     ?
_exptl_crystal_density_method     'not measured'
_exptl_crystal_F_000     1312
_exptl_absorpt_coefficient_mu     0.535
_exptl_absorpt_correction_type     multi-scan
_exptl_absorpt_process_details     '(SADABS; Sheldrick, 1996)'
_exptl_absorpt_correction_T_min     0.866
_exptl_absorpt_correction_T_max     0.974
_diffrn_ambient_temperature     295(2)
_diffrn_radiation_type     MoK\a
_diffrn_radiation_wavelength     0.71073
_diffrn_radiation_source     'fine-focus sealed tube'
_diffrn_radiation_monochromator     graphite
_diffrn_measurement_device_type     'Bruker SMART APEXII'
_diffrn_measurement_method     '\f and \w'
_diffrn_detector_area_resol_mean     ?
_diffrn_reflns_number     36333
_diffrn_reflns_av_R_equivalents     0.0392
_diffrn_reflns_av_sigmaI/netI     0.0346
_diffrn_reflns_theta_min     1.54
_diffrn_reflns_theta_max     27.50
_diffrn_reflns_theta_full     27.50
_diffrn_measured_fraction_theta_max     1.000
_diffrn_measured_fraction_theta_full     1.000
_diffrn_reflns_limit_h_min     -33
_diffrn_reflns_limit_h_max     32
_diffrn_reflns_limit_k_min     -11
_diffrn_reflns_limit_k_max     11
_diffrn_reflns_limit_l_min     -18
_diffrn_reflns_limit_l_max     18
_diffrn_standards_number     0
_diffrn_standards_interval_count     0
_diffrn_standards_interval_time     0
_diffrn_standards_decay_%     0
_reflns_number_total     7190
_reflns_number_gt     6008
_reflns_threshold_expression     I>2\s(I)
_refine_ls_structure_factor_coef     Fsqd
_refine_ls_matrix_type     full
_refine_ls_R_factor_all     0.0492
_refine_ls_R_factor_gt     0.0370
_refine_ls_wR_factor_gt     0.0842
_refine_ls_wR_factor_ref     0.0907
_refine_ls_goodness_of_fit_ref     1.002
_refine_ls_restrained_S_all     1.001
_refine_ls_number_reflns     7190
_refine_ls_number_parameters     413
_refine_ls_number_restraints     10
_refine_ls_hydrogen_treatment     mixed
_refine_ls_weighting_scheme     calc
_refine_ls_weighting_details
         'calc w=1/[\s^2^(Fo^2^)+(0.0481P)^2^+0.6205P] where P=(Fo^2^+2Fc^2^)/3'
_atom_sites_solution_hydrogens     geom
_atom_sites_solution_primary     direct
_atom_sites_solution_secondary     difmap
_refine_ls_shift/su_max     0.001
_refine_ls_shift/su_mean     0.000
_refine_diff_density_max     0.355
_refine_diff_density_min     -0.304
_refine_ls_extinction_method     none
_refine_ls_extinction_coef     ?
_refine_ls_abs_structure_details     'Flack (1983), 3669 Friedel pairs'
_refine_ls_abs_structure_Flack     0.000(8)
loop_
    _atom_type_symbol
    _atom_type_description
    _atom_type_scat_dispersion_real
    _atom_type_scat_dispersion_imag
    _atom_type_scat_source
    'C' 'C' 0.0033 0.0016
                         'International Tables Vol C Tables 4.2.6.8 and 6.1.1.4'
    'H' 'H' 0.0000 0.0000
                         'International Tables Vol C Tables 4.2.6.8 and 6.1.1.4'
    'N' 'N' 0.0061 0.0033
                         'International Tables Vol C Tables 4.2.6.8 and 6.1.1.4'
    'O' 'O' 0.0106 0.0060
                         'International Tables Vol C Tables 4.2.6.8 and 6.1.1.4'
    'Cl' 'Cl' 0.1484 0.1585
                         'International Tables Vol C Tables 4.2.6.8 and 6.1.1.4'
    'Zn' 'Zn' 0.2839 1.4301
                         'International Tables Vol C Tables 4.2.6.8 and 6.1.1.4'
_computing_data_collection     'APEX2 (Bruker, 2007)'
_computing_cell_refinement     'SAINT (Bruker, 2007)'
_computing_data_reduction     'SAINT (Bruker, 2007)'
_computing_structure_solution     'SHELXS97 (Sheldrick, 2008)'
_computing_structure_refinement     'SHELXL97 (Sheldrick, 2008)'
_computing_molecular_graphics     'X-SEED (Barbour, 2001)'
_computing_publication_material     'publCIF (Westrip, 2008)'
loop_
    _atom_site_type_symbol
    _atom_site_label
    _atom_site_fract_x
    _atom_site_fract_y
    _atom_site_fract_z
    _atom_site_U_iso_or_equiv
    _atom_site_adp_type
    _atom_site_calc_flag
    _atom_site_refinement_flags
    _atom_site_occupancy
    _atom_site_disorder_assembly
    _atom_site_disorder_group
    Zn Zn1 0.5000 0.50003(3) 0.0000 0.03995(10) Uani d S 1 . .
    Cl Cl1 0.42528(3) 0.63088(6) -0.09253(5) 0.05459(17) Uani d . 1 . .
    O O1 0.48035(7) 0.36059(16) 0.08739(12) 0.0449(4) Uani d . 1 . .
    O O2 0.42302(10) 0.7684(3) 0.31515(19) 0.0846(7) Uani d . 1 . .
    N N1 0.39707(9) 0.1849(2) 0.02989(16) 0.0455(5) Uani d D 1 . .
    H H1N 0.4136(10) 0.2679(17) 0.034(2) 0.055 Uiso d D 1 . .
    N N2 0.34836(9) 0.5756(2) 0.16913(19) 0.0602(6) Uani d D 1 . .
    H H2N 0.3665(11) 0.646(2) 0.2068(19) 0.072 Uiso d D 1 . .
    N N3 0.52785(12) 0.7793(3) 0.3958(2) 0.0850(9) Uani d D 1 . .
    H H3N 0.4975(11) 0.731(4) 0.388(3) 0.102 Uiso d D 1 . .
    N N4 0.67920(12) 0.2805(3) 0.5240(2) 0.0729(7) Uani d D 1 A .
    H H4N 0.6967(13) 0.221(3) 0.5714(19) 0.087 Uiso d D 1 . .
    C C1 0.51286(10) 0.2466(2) 0.12619(16) 0.0387(5) Uani d . 1 . .
    C C2 0.57066(11) 0.2636(3) 0.18025(18) 0.0492(6) Uani d . 1 . .
    H H2 0.5858 0.3570 0.1916 0.059 Uiso calc R 1 . .
    C C3 0.60560(11) 0.1461(3) 0.2170(2) 0.0541(6) Uani d . 1 . .
    H H3 0.6438 0.1611 0.2525 0.065 Uiso calc R 1 . .
    C C4 0.58430(10) 0.0056(4) 0.20174(17) 0.0552(6) Uani d . 1 . .
    H H4 0.6081 -0.0740 0.2250 0.066 Uiso calc R 1 . .
    C C5 0.52764(11) -0.0147(3) 0.15191(17) 0.0499(6) Uani d . 1 . .
    H H5 0.5134 -0.1090 0.1424 0.060 Uiso calc R 1 . .
    C C6 0.49053(10) 0.1031(2) 0.11484(16) 0.0386(5) Uani d . 1 . .
    C C7 0.43083(10) 0.0765(3) 0.06467(18) 0.0424(6) Uani d . 1 . .
    C C8 0.40747(13) -0.0742(3) 0.0536(2) 0.0578(7) Uani d . 1 . .
    H H8A 0.3680 -0.0695 0.0396 0.087 Uiso calc R 1 . .
    H H8B 0.4262 -0.1274 0.1151 0.087 Uiso calc R 1 . .
    H H8C 0.4132 -0.1226 -0.0011 0.087 Uiso calc R 1 . .
    C C9 0.33622(11) 0.1796(3) -0.0260(2) 0.0558(7) Uani d . 1 . .
    H H9A 0.3186 0.1324 0.0148 0.067 Uiso calc R 1 . .
    H H9B 0.3277 0.1231 -0.0874 0.067 Uiso calc R 1 . .
    C C10 0.31327(11) 0.3332(3) -0.0526(2) 0.0588(7) Uani d . 1 . .
    H H10A 0.3338 0.3826 -0.0877 0.071 Uiso calc R 1 . .
    H H10B 0.2742 0.3278 -0.0984 0.071 Uiso calc R 1 . .
    C C11 0.31755(10) 0.4211(3) 0.03838(19) 0.0480(6) Uani d . 1 . .
    C C12 0.35561(10) 0.5266(3) 0.0851(2) 0.0553(7) Uani d . 1 . .
    H H12 0.3828 0.5606 0.0629 0.066 Uiso calc R 1 . .
    C C13 0.28431(9) 0.4020(2) 0.09671(18) 0.0446(5) Uani d . 1 . .
    C C14 0.23988(10) 0.3105(3) 0.0911(2) 0.0571(7) Uani d . 1 . .
    H H14 0.2253 0.2449 0.0379 0.069 Uiso calc R 1 . .
    C C15 0.21779(12) 0.3177(4) 0.1644(3) 0.0705(9) Uani d . 1 . .
    H H15 0.1883 0.2565 0.1604 0.085 Uiso calc R 1 . .
    C C16 0.23887(14) 0.4148(4) 0.2439(3) 0.0765(10) Uani d . 1 . .
    H H16 0.2231 0.4177 0.2924 0.092 Uiso calc R 1 . .
    C C17 0.28259(11) 0.5073(4) 0.2531(2) 0.0671(7) Uani d . 1 . .
    H H17 0.2967 0.5719 0.3070 0.081 Uiso calc R 1 . .
    C C18 0.30495(9) 0.5006(3) 0.17897(18) 0.0499(5) Uani d . 1 . .
    C C19 0.42330(12) 0.9098(3) 0.31308(19) 0.0585(7) Uani d . 1 A .
    C C20 0.37283(12) 0.9902(5) 0.2698(2) 0.0741(9) Uani d . 1 . .
    H H20 0.3388 0.9407 0.2442 0.089 Uiso calc R 1 . .
    C C21 0.37302(18) 1.1387(5) 0.2649(2) 0.0867(12) Uani d . 1 . .
    H H21 0.3391 1.1882 0.2358 0.104 Uiso calc R 1 . .
    C C22 0.4216(2) 1.2159(5) 0.3016(3) 0.0863(12) Uani d . 1 . .
    H H22 0.4210 1.3170 0.2974 0.104 Uiso calc R 1 . .
    C C23 0.47149(15) 1.1436(3) 0.3450(2) 0.0668(8) Uani d . 1 A .
    H H23 0.5047 1.1968 0.3701 0.080 Uiso calc R 1 . .
    C C24 0.47389(10) 0.9900(4) 0.35243(16) 0.0504(6) Uani d . 1 . .
    C C25 0.52729(12) 0.9180(4) 0.3974(2) 0.0599(7) Uani d . 1 A .
    C C26 0.58061(12) 1.0014(6) 0.4431(2) 0.0827(9) Uani d . 1 . .
    H H26A 0.6118 0.9377 0.4533 0.124 Uiso calc R 1 A .
    H H26B 0.5834 1.0412 0.5069 0.124 Uiso calc R 1 . .
    H H26C 0.5810 1.0793 0.3986 0.124 Uiso calc R 1 . .
    C C27 0.5727(6) 0.672(2) 0.4535(10) 0.089(4) Uani d PD 0.50 A 1
    H H27A 0.6085 0.7217 0.4843 0.107 Uiso calc PR 0.50 A 1
    H H27B 0.5636 0.6270 0.5065 0.107 Uiso calc PR 0.50 A 1
    C C28 0.5756(7) 0.560(2) 0.3803(13) 0.070(3) Uani d PD 0.50 A 1
    H H28A 0.5819 0.6077 0.3251 0.084 Uiso calc PR 0.50 A 1
    H H28B 0.5401 0.5087 0.3524 0.084 Uiso calc PR 0.50 A 1
    C C27' 0.5826(6) 0.7006(19) 0.4208(10) 0.089(4) Uani d PD 0.50 A 2
    H H27C 0.6029 0.7411 0.3822 0.107 Uiso calc PR 0.50 A 2
    H H27D 0.6057 0.7110 0.4921 0.107 Uiso calc PR 0.50 A 2
    C C28' 0.5698(6) 0.544(2) 0.3950(14) 0.070(3) Uani d PD 0.50 A 2
    H H28C 0.5510 0.5343 0.3223 0.084 Uiso calc PR 0.50 A 2
    H H28D 0.5446 0.5093 0.4257 0.084 Uiso calc PR 0.50 A 2
    C C29 0.62217(12) 0.4534(3) 0.4312(2) 0.0615(7) Uani d D 1 . .
    C C30 0.63045(14) 0.3544(4) 0.5058(2) 0.0734(9) Uani d . 1 A .
    H H30 0.6065 0.3392 0.5394 0.088 Uiso calc R 1 . .
    C C31 0.66965(11) 0.4438(3) 0.40353(18) 0.0511(6) Uani d . 1 A .
    C C32 0.68572(11) 0.5145(3) 0.33287(18) 0.0600(7) Uani d . 1 . .
    H H32 0.6629 0.5859 0.2911 0.072 Uiso calc R 1 A .
    C C33 0.73566(13) 0.4775(4) 0.3255(2) 0.0691(8) Uani d . 1 A .
    H H33 0.7470 0.5266 0.2798 0.083 Uiso calc R 1 . .
    C C34 0.76939(14) 0.3683(4) 0.3852(3) 0.0743(9) Uani d . 1 . .
    H H34 0.8028 0.3447 0.3782 0.089 Uiso calc R 1 A .
    C C35 0.75462(13) 0.2946(3) 0.4541(2) 0.0708(9) Uani d . 1 A .
    H H35 0.7772 0.2211 0.4938 0.085 Uiso calc R 1 . .
    C C36 0.70474(11) 0.3333(3) 0.4627(2) 0.0547(7) Uani d . 1 . .
loop_
    _atom_site_aniso_label
    _atom_site_aniso_U_11
    _atom_site_aniso_U_22
    _atom_site_aniso_U_33
    _atom_site_aniso_U_12
    _atom_site_aniso_U_13
    _atom_site_aniso_U_23
    Zn1 0.04012(19) 0.02675(16) 0.0496(2) 0.000 0.01350(16) 0.000
    Cl1 0.0518(4) 0.0378(3) 0.0632(4) 0.0119(3) 0.0098(3) 0.0003(3)
    O1 0.0435(9) 0.0329(7) 0.0567(10) -0.0008(7) 0.0175(8) 0.0039(7)
    O2 0.0729(15) 0.0688(15) 0.0839(16) -0.0066(12) -0.0012(13) -0.0150(12)
    N1 0.0477(12) 0.0389(10) 0.0508(12) -0.0063(9) 0.0199(10) -0.0071(9)
    N2 0.0487(12) 0.0463(12) 0.0773(16) -0.0069(10) 0.0150(12) -0.0127(11)
    N3 0.0659(17) 0.0699(18) 0.0893(19) 0.0228(14) -0.0037(15) -0.0205(15)
    N4 0.0775(18) 0.0613(15) 0.0666(17) 0.0077(14) 0.0130(14) 0.0143(13)
    C1 0.0482(13) 0.0333(11) 0.0359(11) -0.0014(9) 0.0176(10) 0.0008(9)
    C2 0.0507(14) 0.0436(12) 0.0486(13) -0.0034(11) 0.0140(11) 0.0014(11)
    C3 0.0478(14) 0.0616(16) 0.0481(14) 0.0046(12) 0.0132(12) 0.0063(12)
    C4 0.0586(14) 0.0498(13) 0.0556(13) 0.0180(16) 0.0203(11) 0.0127(15)
    C5 0.0703(16) 0.0344(12) 0.0517(13) 0.0056(13) 0.0310(12) 0.0038(11)
    C6 0.0501(13) 0.0326(10) 0.0379(11) -0.0004(10) 0.0223(10) -0.0021(9)
    C7 0.0588(15) 0.0348(12) 0.0398(12) -0.0054(11) 0.0257(11) -0.0087(10)
    C8 0.0727(19) 0.0385(13) 0.0617(16) -0.0087(13) 0.0255(15) -0.0106(12)
    C9 0.0436(14) 0.0582(16) 0.0607(16) -0.0075(12) 0.0145(12) -0.0154(13)
    C10 0.0482(15) 0.0677(17) 0.0509(15) 0.0049(13) 0.0084(12) -0.0019(13)
    C11 0.0375(12) 0.0447(13) 0.0550(14) 0.0059(10) 0.0101(11) 0.0052(11)
    C12 0.0438(13) 0.0489(17) 0.0743(17) -0.0022(11) 0.0238(12) 0.0045(13)
    C13 0.0348(12) 0.0366(11) 0.0531(14) 0.0066(9) 0.0066(10) 0.0057(10)
    C14 0.0355(13) 0.0498(14) 0.0729(18) 0.0018(11) 0.0060(13) 0.0089(13)
    C15 0.0380(14) 0.075(2) 0.095(2) 0.0076(14) 0.0222(15) 0.0353(19)
    C16 0.0598(19) 0.102(3) 0.076(2) 0.0266(19) 0.0349(17) 0.031(2)
    C17 0.0615(16) 0.0736(18) 0.0622(15) 0.0206(19) 0.0192(13) 0.0061(18)
    C18 0.0412(11) 0.0427(10) 0.0610(13) 0.0091(13) 0.0144(10) 0.0040(14)
    C19 0.0562(16) 0.0687(18) 0.0448(14) 0.0091(14) 0.0130(13) -0.0077(13)
    C20 0.0525(15) 0.112(3) 0.0531(15) 0.023(2) 0.0152(12) 0.005(2)
    C21 0.091(3) 0.113(3) 0.0546(19) 0.056(3) 0.0264(19) 0.016(2)
    C22 0.125(4) 0.067(2) 0.071(2) 0.039(2) 0.043(3) 0.0180(18)
    C23 0.085(2) 0.0625(18) 0.0589(17) 0.0018(16) 0.0335(16) -0.0014(14)
    C24 0.0519(13) 0.0588(14) 0.0414(11) 0.0137(15) 0.0191(10) -0.0012(13)
    C25 0.0546(16) 0.0717(18) 0.0478(14) 0.0089(14) 0.0134(12) -0.0180(13)
    C26 0.0597(17) 0.117(3) 0.0654(17) -0.004(2) 0.0172(14) -0.019(2)
    C27 0.092(5) 0.085(7) 0.060(8) 0.042(6) -0.005(4) -0.012(5)
    C28 0.062(3) 0.076(4) 0.067(5) 0.018(3) 0.019(2) -0.008(3)
    C27' 0.092(5) 0.085(7) 0.060(8) 0.042(6) -0.005(4) -0.012(5)
    C28' 0.062(3) 0.076(4) 0.067(5) 0.018(3) 0.019(2) -0.008(3)
    C29 0.0613(17) 0.0576(16) 0.0543(15) 0.0111(13) 0.0097(13) -0.0100(12)
    C30 0.070(2) 0.075(2) 0.072(2) -0.0018(17) 0.0247(17) -0.0056(17)
    C31 0.0500(14) 0.0413(11) 0.0441(13) 0.0061(11) -0.0018(11) -0.0081(10)
    C32 0.0681(16) 0.0497(14) 0.0455(12) 0.0093(15) 0.0032(11) -0.0018(13)
    C33 0.0711(18) 0.070(2) 0.0570(15) -0.0006(16) 0.0145(14) -0.0038(15)
    C34 0.0569(18) 0.079(2) 0.076(2) 0.0046(16) 0.0129(16) -0.0055(18)
    C35 0.0528(17) 0.0591(17) 0.079(2) 0.0162(14) 0.0013(15) 0.0040(15)
    C36 0.0544(16) 0.0406(14) 0.0524(15) 0.0036(12) 0.0019(12) 0.0017(11)
loop_
    _geom_bond_atom_site_label_1
    _geom_bond_atom_site_label_2
    _geom_bond_site_symmetry_2
    _geom_bond_distance
    _geom_bond_publ_flag
    Zn1 O1 2_655 1.987(2) ?
    Zn1 O1 . 1.987(2) yes
    Zn1 Cl1 2_655 2.2260(6) ?
    Zn1 Cl1 . 2.2260(6) yes
    O1 C1 . 1.323(3) ?
    O2 C19 . 1.298(4) ?
    N1 C7 . 1.290(3) ?
    N1 C9 . 1.464(3) ?
    N1 H1N . 0.860(10)
                     ?
    N2 C12 . 1.363(4) ?
    N2 C18 . 1.367(3) ?
    N2 H2N . 0.860(10)
                     ?
    N3 C25 . 1.273(4) ?
    N3 C27 . 1.500(7) ?
    N3 C27' . 1.502(7) ?
    N3 H3N . 0.870(10)
                     ?
    N4 C30 . 1.364(4) ?
    N4 C36 . 1.373(4) ?
    N4 H4N . 0.860(10)
                     ?
    C1 C2 . 1.401(3) ?
    C1 C6 . 1.421(3) ?
    C2 C3 . 1.374(4) ?
    C2 H2 . 0.9300 ?
    C3 C4 . 1.386(4) ?
    C3 H3 . 0.9300 ?
    C4 C5 . 1.372(3) ?
    C4 H4 . 0.9300 ?
    C5 C6 . 1.406(3) ?
    C5 H5 . 0.9300 ?
    C6 C7 . 1.449(3) ?
    C7 C8 . 1.492(3) ?
    C8 H8A . 0.9600 ?
    C8 H8B . 0.9600 ?
    C8 H8C . 0.9600 ?
    C9 C10 . 1.520(4) ?
    C9 H9A . 0.9700 ?
    C9 H9B . 0.9700 ?
    C10 C11 . 1.500(4) ?
    C10 H10A . 0.9700 ?
    C10 H10B . 0.9700 ?
    C11 C12 . 1.358(3) ?
    C11 C13 . 1.420(4) ?
    C12 H12 . 0.9300 ?
    C13 C14 . 1.398(3) ?
    C13 C18 . 1.418(4) ?
    C14 C15 . 1.374(4) ?
    C14 H14 . 0.9300 ?
    C15 C16 . 1.383(5) ?
    C15 H15 . 0.9300 ?
    C16 C17 . 1.377(5) ?
    C16 H16 . 0.9300 ?
    C17 C18 . 1.391(3) ?
    C17 H17 . 0.9300 ?
    C19 C24 . 1.414(4) ?
    C19 C20 . 1.416(4) ?
    C20 C21 . 1.365(6) ?
    C20 H20 . 0.9300 ?
    C21 C22 . 1.358(6) ?
    C21 H21 . 0.9300 ?
    C22 C23 . 1.367(5) ?
    C22 H22 . 0.9300 ?
    C23 C24 . 1.413(4) ?
    C23 H23 . 0.9300 ?
    C24 C25 . 1.438(4) ?
    C25 C26 . 1.489(5) ?
    C26 H26A . 0.9600 ?
    C26 H26B . 0.9600 ?
    C26 H26C . 0.9600 ?
    C27 C28 . 1.491(9) ?
    C27 H27A . 0.9700 ?
    C27 H27B . 0.9700 ?
    C28 C29 . 1.506(8) ?
    C28 H28A . 0.9700 ?
    C28 H28B . 0.9700 ?
    C27' C28' . 1.485(9) ?
    C27' H27C . 0.9700 ?
    C27' H27D . 0.9700 ?
    C28' C29 . 1.502(8) ?
    C28' H28C . 0.9700 ?
    C28' H28D . 0.9700 ?
    C29 C30 . 1.355(4) ?
    C29 C31 . 1.428(4) ?
    C30 H30 . 0.9300 ?
    C31 C32 . 1.392(4) ?
    C31 C36 . 1.406(3) ?
    C32 C33 . 1.375(4) ?
    C32 H32 . 0.9300 ?
    C33 C34 . 1.386(4) ?
    C33 H33 . 0.9300 ?
    C34 C35 . 1.365(5) ?
    C34 H34 . 0.9300 ?
    C35 C36 . 1.386(4) ?
    C35 H35 . 0.9300 ?
loop_
    _geom_angle_atom_site_label_1
    _geom_angle_atom_site_label_2
    _geom_angle_atom_site_label_3
    _geom_angle_site_symmetry_1
    _geom_angle_site_symmetry_3
    _geom_angle
    _geom_angle_publ_flag
    O1 Zn1 O1 . 2_655 99.84(9) yes
    O1 Zn1 Cl1 . . 110.51(5) yes
    O1 Zn1 Cl1 2_655 2_655 110.51(5) ?
    O1 Zn1 Cl1 . 2_655 110.14(5) yes
    O1 Zn1 Cl1 2_655 . 110.14(5) ?
    Cl1 Zn1 Cl1 . 2_655 114.72(3) yes
    C1 O1 Zn1 . . 120.01(14) ?
    C7 N1 C9 . . 127.5(2) ?
    C7 N1 H1N . . 114(2) ?
    C9 N1 H1N . . 118(2) ?
    C12 N2 C18 . . 108.7(2) ?
    C12 N2 H2N . . 125(2) ?
    C18 N2 H2N . . 126(2) ?
    C25 N3 C27 . . 130.9(9) ?
    C25 N3 C27' . . 119.5(9) ?
    C27 N3 C27' . . 25.6(9) ?
    C25 N3 H3N . . 120(3) ?
    C27 N3 H3N . . 102(3) ?
    C27' N3 H3N . . 121(3) ?
    C30 N4 C36 . . 109.6(3) ?
    C30 N4 H4N . . 130(2) ?
    C36 N4 H4N . . 120(2) ?
    O1 C1 C2 . . 120.9(2) ?
    O1 C1 C6 . . 121.4(2) ?
    C2 C1 C6 . . 117.8(2) ?
    C3 C2 C1 . . 121.8(2) ?
    C3 C2 H2 . . 119.1 ?
    C1 C2 H2 . . 119.1 ?
    C2 C3 C4 . . 120.5(2) ?
    C2 C3 H3 . . 119.8 ?
    C4 C3 H3 . . 119.8 ?
    C5 C4 C3 . . 119.2(3) ?
    C5 C4 H4 . . 120.4 ?
    C3 C4 H4 . . 120.4 ?
    C4 C5 C6 . . 121.9(3) ?
    C4 C5 H5 . . 119.1 ?
    C6 C5 H5 . . 119.1 ?
    C5 C6 C1 . . 118.8(2) ?
    C5 C6 C7 . . 119.9(2) ?
    C1 C6 C7 . . 121.3(2) ?
    N1 C7 C6 . . 119.6(2) ?
    N1 C7 C8 . . 119.2(2) ?
    C6 C7 C8 . . 121.2(2) ?
    C7 C8 H8A . . 109.5 ?
    C7 C8 H8B . . 109.5 ?
    H8A C8 H8B . . 109.5 ?
    C7 C8 H8C . . 109.5 ?
    H8A C8 H8C . . 109.5 ?
    H8B C8 H8C . . 109.5 ?
    N1 C9 C10 . . 109.8(2) ?
    N1 C9 H9A . . 109.7 ?
    C10 C9 H9A . . 109.7 ?
    N1 C9 H9B . . 109.7 ?
    C10 C9 H9B . . 109.7 ?
    H9A C9 H9B . . 108.2 ?
    C11 C10 C9 . . 112.9(2) ?
    C11 C10 H10A . . 109.0 ?
    C9 C10 H10A . . 109.0 ?
    C11 C10 H10B . . 109.0 ?
    C9 C10 H10B . . 109.0 ?
    H10A C10 H10B . . 107.8 ?
    C12 C11 C13 . . 106.5(2) ?
    C12 C11 C10 . . 127.6(3) ?
    C13 C11 C10 . . 125.8(2) ?
    C11 C12 N2 . . 110.6(2) ?
    C11 C12 H12 . . 124.7 ?
    N2 C12 H12 . . 124.7 ?
    C14 C13 C18 . . 118.0(2) ?
    C14 C13 C11 . . 135.1(2) ?
    C18 C13 C11 . . 106.9(2) ?
    C15 C14 C13 . . 119.9(3) ?
    C15 C14 H14 . . 120.0 ?
    C13 C14 H14 . . 120.0 ?
    C14 C15 C16 . . 120.8(3) ?
    C14 C15 H15 . . 119.6 ?
    C16 C15 H15 . . 119.6 ?
    C17 C16 C15 . . 121.6(3) ?
    C17 C16 H16 . . 119.2 ?
    C15 C16 H16 . . 119.2 ?
    C16 C17 C18 . . 117.7(3) ?
    C16 C17 H17 . . 121.2 ?
    C18 C17 H17 . . 121.2 ?
    N2 C18 C17 . . 130.8(3) ?
    N2 C18 C13 . . 107.3(2) ?
    C17 C18 C13 . . 122.0(3) ?
    O2 C19 C24 . . 121.6(3) ?
    O2 C19 C20 . . 121.2(3) ?
    C24 C19 C20 . . 117.2(3) ?
    C21 C20 C19 . . 121.5(4) ?
    C21 C20 H20 . . 119.3 ?
    C19 C20 H20 . . 119.3 ?
    C20 C21 C22 . . 121.4(3) ?
    C20 C21 H21 . . 119.3 ?
    C22 C21 H21 . . 119.3 ?
    C21 C22 C23 . . 119.5(4) ?
    C21 C22 H22 . . 120.3 ?
    C23 C22 H22 . . 120.3 ?
    C22 C23 C24 . . 121.6(3) ?
    C22 C23 H23 . . 119.2 ?
    C24 C23 H23 . . 119.2 ?
    C19 C24 C23 . . 118.8(3) ?
    C19 C24 C25 . . 121.3(3) ?
    C23 C24 C25 . . 119.9(3) ?
    N3 C25 C24 . . 117.8(3) ?
    N3 C25 C26 . . 120.5(3) ?
    C24 C25 C26 . . 121.7(3) ?
    C25 C26 H26A . . 109.5 ?
    C25 C26 H26B . . 109.5 ?
    H26A C26 H26B . . 109.5 ?
    C25 C26 H26C . . 109.5 ?
    H26A C26 H26C . . 109.5 ?
    H26B C26 H26C . . 109.5 ?
    C28 C27 N3 . . 107.4(8) ?
    C28 C27 H27A . . 110.2 ?
    N3 C27 H27A . . 110.2 ?
    C28 C27 H27B . . 110.2 ?
    N3 C27 H27B . . 110.2 ?
    H27A C27 H27B . . 108.5 ?
    C27 C28 C29 . . 110.8(10) ?
    C27 C28 H28A . . 109.5 ?
    C29 C28 H28A . . 109.5 ?
    C27 C28 H28B . . 109.5 ?
    C29 C28 H28B . . 109.5 ?
    H28A C28 H28B . . 108.1 ?
    C28' C27' N3 . . 107.8(10) ?
    C28' C27' H27C . . 110.2 ?
    N3 C27' H27C . . 110.2 ?
    C28' C27' H27D . . 110.2 ?
    N3 C27' H27D . . 110.2 ?
    H27C C27' H27D . . 108.5 ?
    C27' C28' C29 . . 111.4(11) ?
    C27' C28' H28C . . 109.3 ?
    C29 C28' H28C . . 109.3 ?
    C27' C28' H28D . . 109.3 ?
    C29 C28' H28D . . 109.3 ?
    H28C C28' H28D . . 108.0 ?
    C30 C29 C31 . . 106.5(3) ?
    C30 C29 C28 . . 132.3(8) ?
    C31 C29 C28 . . 121.1(8) ?
    C30 C29 C28' . . 119.6(8) ?
    C31 C29 C28' . . 133.9(8) ?
    C28 C29 C28' . . 12.8(15) ?
    C29 C30 N4 . . 109.8(3) ?
    C29 C30 H30 . . 125.1 ?
    N4 C30 H30 . . 125.1 ?
    C32 C31 C36 . . 118.1(3) ?
    C32 C31 C29 . . 134.4(2) ?
    C36 C31 C29 . . 107.5(3) ?
    C33 C32 C31 . . 119.4(3) ?
    C33 C32 H32 . . 120.3 ?
    C31 C32 H32 . . 120.3 ?
    C32 C33 C34 . . 121.1(3) ?
    C32 C33 H33 . . 119.5 ?
    C34 C33 H33 . . 119.5 ?
    C35 C34 C33 . . 121.3(3) ?
    C35 C34 H34 . . 119.3 ?
    C33 C34 H34 . . 119.3 ?
    C34 C35 C36 . . 117.6(3) ?
    C34 C35 H35 . . 121.2 ?
    C36 C35 H35 . . 121.2 ?
    N4 C36 C35 . . 131.0(3) ?
    N4 C36 C31 . . 106.5(2) ?
    C35 C36 C31 . . 122.5(3) ?
loop_
    _geom_torsion_atom_site_label_1
    _geom_torsion_atom_site_label_2
    _geom_torsion_atom_site_label_3
    _geom_torsion_atom_site_label_4
    _geom_torsion_site_symmetry_1
    _geom_torsion_site_symmetry_2
    _geom_torsion_site_symmetry_3
    _geom_torsion_site_symmetry_4
    _geom_torsion
    _geom_torsion_publ_flag
    O1 Zn1 O1 C1 2_655 . . . 44.94(13) ?
    Cl1 Zn1 O1 C1 2_655 . . . -71.31(16) ?
    Cl1 Zn1 O1 C1 . . . . 160.91(14) ?
    Zn1 O1 C1 C2 . . . . 52.2(3) ?
    Zn1 O1 C1 C6 . . . . -127.91(18) ?
    O1 C1 C2 C3 . . . . -176.8(2) ?
    C6 C1 C2 C3 . . . . 3.3(4) ?
    C1 C2 C3 C4 . . . . -0.2(4) ?
    C2 C3 C4 C5 . . . . -1.9(4) ?
    C3 C4 C5 C6 . . . . 0.7(4) ?
    C4 C5 C6 C1 . . . . 2.4(3) ?
    C4 C5 C6 C7 . . . . -178.6(2) ?
    O1 C1 C6 C5 . . . . 175.8(2) ?
    C2 C1 C6 C5 . . . . -4.3(3) ?
    O1 C1 C6 C7 . . . . -3.1(3) ?
    C2 C1 C6 C7 . . . . 176.7(2) ?
    C9 N1 C7 C6 . . . . 177.4(2) ?
    C9 N1 C7 C8 . . . . -3.4(4) ?
    C5 C6 C7 N1 . . . . -179.3(2) ?
    C1 C6 C7 N1 . . . . -0.3(3) ?
    C5 C6 C7 C8 . . . . 1.5(4) ?
    C1 C6 C7 C8 . . . . -179.5(2) ?
    C7 N1 C9 C10 . . . . -179.8(2) ?
    N1 C9 C10 C11 . . . . -67.5(3) ?
    C9 C10 C11 C12 . . . . 102.8(3) ?
    C9 C10 C11 C13 . . . . -72.5(3) ?
    C13 C11 C12 N2 . . . . -0.2(3) ?
    C10 C11 C12 N2 . . . . -176.2(2) ?
    C18 N2 C12 C11 . . . . 0.5(3) ?
    C12 C11 C13 C14 . . . . -178.4(3) ?
    C10 C11 C13 C14 . . . . -2.3(4) ?
    C12 C11 C13 C18 . . . . -0.1(3) ?
    C10 C11 C13 C18 . . . . 176.0(2) ?
    C18 C13 C14 C15 . . . . -0.3(3) ?
    C11 C13 C14 C15 . . . . 177.8(3) ?
    C13 C14 C15 C16 . . . . 0.1(4) ?
    C14 C15 C16 C17 . . . . -0.2(4) ?
    C15 C16 C17 C18 . . . . 0.3(4) ?
    C12 N2 C18 C17 . . . . 177.8(3) ?
    C12 N2 C18 C13 . . . . -0.5(3) ?
    C16 C17 C18 N2 . . . . -178.6(3) ?
    C16 C17 C18 C13 . . . . -0.5(4) ?
    C14 C13 C18 N2 . . . . 179.0(2) ?
    C11 C13 C18 N2 . . . . 0.4(3) ?
    C14 C13 C18 C17 . . . . 0.5(4) ?
    C11 C13 C18 C17 . . . . -178.1(2) ?
    O2 C19 C20 C21 . . . . -178.1(3) ?
    C24 C19 C20 C21 . . . . 0.9(4) ?
    C19 C20 C21 C22 . . . . -0.2(5) ?
    C20 C21 C22 C23 . . . . -0.3(5) ?
    C21 C22 C23 C24 . . . . 0.1(5) ?
    O2 C19 C24 C23 . . . . 178.0(3) ?
    C20 C19 C24 C23 . . . . -1.1(4) ?
    O2 C19 C24 C25 . . . . -0.6(4) ?
    C20 C19 C24 C25 . . . . -179.7(2) ?
    C22 C23 C24 C19 . . . . 0.6(4) ?
    C22 C23 C24 C25 . . . . 179.2(3) ?
    C27 N3 C25 C24 . . . . -165.0(6) ?
    C27' N3 C25 C24 . . . . 166.8(6) ?
    C27 N3 C25 C26 . . . . 15.9(8) ?
    C27' N3 C25 C26 . . . . -12.3(7) ?
    C19 C24 C25 N3 . . . . 3.7(4) ?
    C23 C24 C25 N3 . . . . -174.9(3) ?
    C19 C24 C25 C26 . . . . -177.3(2) ?
    C23 C24 C25 C26 . . . . 4.2(4) ?
    C25 N3 C27 C28 . . . . -135.0(9) ?
    C27' N3 C27 C28 . . . . -63(3) ?
    N3 C27 C28 C29 . . . . 176.6(14) ?
    C25 N3 C27' C28' . . . . -169.8(9) ?
    C27 N3 C27' C28' . . . . 66(4) ?
    N3 C27' C28' C29 . . . . -171.8(10) ?
    C27 C28 C29 C30 . . . . 64.7(16) ?
    C27 C28 C29 C31 . . . . -114.6(11) ?
    C27 C28 C29 C28' . . . . 69(7) ?
    C27' C28' C29 C30 . . . . 113.1(11) ?
    C27' C28' C29 C31 . . . . -67.4(16) ?
    C27' C28' C29 C28 . . . . -64(7) ?
    C31 C29 C30 N4 . . . . -2.0(3) ?
    C28 C29 C30 N4 . . . . 178.6(12) ?
    C28' C29 C30 N4 . . . . 177.6(10) ?
    C36 N4 C30 C29 . . . . 1.6(4) ?
    C30 C29 C31 C32 . . . . 179.5(3) ?
    C28 C29 C31 C32 . . . . -1.0(11) ?
    C28' C29 C31 C32 . . . . 0.0(13) ?
    C30 C29 C31 C36 . . . . 1.6(3) ?
    C28 C29 C31 C36 . . . . -178.9(10) ?
    C28' C29 C31 C36 . . . . -177.9(12) ?
    C36 C31 C32 C33 . . . . -2.0(4) ?
    C29 C31 C32 C33 . . . . -179.8(3) ?
    C31 C32 C33 C34 . . . . 1.9(4) ?
    C32 C33 C34 C35 . . . . -0.7(5) ?
    C33 C34 C35 C36 . . . . -0.3(5) ?
    C30 N4 C36 C35 . . . . 179.4(3) ?
    C30 N4 C36 C31 . . . . -0.6(3) ?
    C34 C35 C36 N4 . . . . -179.9(3) ?
    C34 C35 C36 C31 . . . . 0.1(4) ?
    C32 C31 C36 N4 . . . . -179.0(2) ?
    C29 C31 C36 N4 . . . . -0.6(3) ?
    C32 C31 C36 C35 . . . . 1.1(4) ?
    C29 C31 C36 C35 . . . . 179.4(3) ?
loop_
    _geom_hbond_atom_site_label_D
    _geom_hbond_atom_site_label_H
    _geom_hbond_atom_site_label_A
    _geom_hbond_site_symmetry_A
    _geom_hbond_distance_DH
    _geom_hbond_distance_HA
    _geom_hbond_distance_DA
    _geom_hbond_angle_DHA
    _geom_hbond_publ_flag
    N1 H1<i>n</i> O1 . 0.860(10)
                               1.81(2) 2.557(3) 144(3) yes
    N2 H2<i>n</i> O2 . 0.860(10)
                               2.010(10)
                                       2.851(3) 164(3) yes
    N3 H3<i>n</i> O2 . 0.870(10)
                               1.83(3) 2.503(4) 133(4) yes
