# Supplementary material for: Dichloridobis(2-{1-[2-(1H-indol-3-yl)ethyl­iminio]eth­yl}phenolate-κO)zinc(II)–2-{1-[2-(1H-indol-3-yl)ethyl­iminio]eth­yl}phenolate (1/2)
Source: Acta Crystallogr Sect E Struct Rep Online. 2008 Apr 26;64(Pt 5):m718–9. doi: 10.1107/S1600536808011161 (PMC2961161; doi:10.1107/S1600536808011161)
Supplement: Supplementary file 2 [file e-64-0m718-Isup2.hkl]

# 
# h,k,l, Fc-squared, Fo-squared, sigma(Fo-squared) and status flag 
# 
data_I
_shelx_title '  C2: 3369 Friedel pairs' 
_shelx_refln_list_code          4 
_shelx_F_calc_maximum      321.93 
_exptl_crystal_F_000      1312.00 
_reflns_d_resolution_high  0.7697 
 
loop_ 
 _symmetry_equiv_pos_as_xyz 
 'x, y, z' 
 '-x, y, -z' 
 'x+1/2, y+1/2, z' 
 '-x+1/2, y+1/2, -z' 
 
_cell_length_a    25.8073 
_cell_length_b     9.1754 
_cell_length_c    14.3265 
_cell_angle_alpha  90.000 
_cell_angle_beta  112.566 
_cell_angle_gamma  90.000 
 
_shelx_F_squared_multiplier     1.000 
 
loop_ 
 _refln_index_h 
 _refln_index_k 
 _refln_index_l 
 _refln_F_squared_calc 
 _refln_F_squared_meas 
 _refln_F_squared_sigma 
 _refln_observed_status 
   1 -11   0      117.94      105.81     30.90 o 
   3 -11   0       18.21       13.76     23.93 o 
   5 -11   0      516.37      461.70     48.35 o 
   7 -11   0      211.35      253.20     40.40 o 
   9 -11   0      205.23      204.92     59.19 o 
  11 -11   0       24.70        4.39     29.23 o 
   0 -10   0      344.49      486.21     62.14 o 
   2 -10   0       48.09       43.38     28.56 o 
   4 -10   0      489.07      506.98     46.22 o 
   6 -10   0      197.73      195.57     28.77 o 
   8 -10   0      337.54      397.59     36.74 o 
  10 -10   0      349.79      402.40     38.47 o 
  12 -10   0      149.21      180.08     26.23 o 
  14 -10   0       67.30       94.65     91.19 o 
  16 -10   0       14.45        3.05     31.11 o 
   1  -9   0      115.95      144.84     28.54 o 
   3  -9   0      143.07      118.68     22.53 o 
   5  -9   0      169.03      203.81     26.95 o 
   7  -9   0      336.32      323.92     32.04 o 
   9  -9   0      543.33      594.16     38.25 o 
  11  -9   0      268.94      281.50    142.23 o 
  13  -9   0      204.74      240.96     32.12 o 
  15  -9   0      194.91      256.94     33.49 o 
  17  -9   0      118.37      120.96     39.19 o 
  19  -9   0      156.89      117.05     40.64 o 
   0  -8   0     2112.38     2145.75    137.53 o 
   2  -8   0     2915.71     2862.86     72.71 o 
   4  -8   0     1480.21     1608.80     54.17 o 
   6  -8   0      572.94      598.54     36.15 o 
   8  -8   0      482.06      501.67     46.61 o 
  10  -8   0      734.38      715.42     44.21 o 
  12  -8   0      357.45      359.90     29.56 o 
  14  -8   0     1165.50     1181.61     48.03 o 
  16  -8   0      264.77      269.90     32.82 o 
  18  -8   0        9.32      -14.65     18.49 o 
  20  -8   0       46.54       89.34     46.61 o 
  22  -8   0       45.72       36.20     32.53 o 
   1  -7   0     2608.13     2585.97     54.80 o 
   3  -7   0     2118.59     2141.99     51.62 o 
   5  -7   0     1167.80     1060.35     47.36 o 
   7  -7   0      168.54      111.10     26.49 o 
   9  -7   0      567.65      598.68     38.43 o 
  11  -7   0      880.97      883.69     38.48 o 
  13  -7   0     1095.71     1023.92     42.23 o 
  15  -7   0     1214.83     1197.48     57.26 o 
  17  -7   0      133.54       94.85     26.07 o 
  19  -7   0        2.74       27.66     27.73 o 
  21  -7   0       56.90       40.17     22.68 o 
  23  -7   0        4.29       23.95     31.65 o 
  25  -7   0      167.22      156.14     44.88 o 
   0  -6   0     4402.70     4268.00    154.51 o 
   2  -6   0      221.23      181.20     13.20 o 
   4  -6   0     1138.89     1037.61     31.29 o 
   6  -6   0     1020.48      924.11     46.31 o 
   8  -6   0     1232.29     1332.63     38.35 o 
  10  -6   0     1147.23     1251.71     53.17 o 
  12  -6   0      290.45      231.95     30.76 o 
  14  -6   0       58.23       84.66     23.11 o 
  16  -6   0      486.16      486.76     34.93 o 
  18  -6   0      148.11      133.47     26.56 o 
  20  -6   0      359.21      368.73     35.46 o 
  22  -6   0      116.90       92.50     25.66 o 
  24  -6   0      141.61      171.36     31.12 o 
  26  -6   0       84.02       86.08     68.16 o 
   1  -5   0      986.98     1201.09     25.84 o 
   3  -5   0      750.09      712.17     22.33 o 
   5  -5   0     4433.60     4378.76     64.93 o 
   7  -5   0     3154.50     3092.97     52.39 o 
   9  -5   0     1477.19     1576.14     40.61 o 
  11  -5   0      858.02      863.68     29.70 o 
  13  -5   0     1391.70     1419.86     39.58 o 
  15  -5   0     1994.59     1935.06     56.30 o 
  17  -5   0     2131.56     1961.98     48.13 o 
  19  -5   0      421.78      408.27     25.26 o 
  21  -5   0     1026.51     1047.73     52.35 o 
  23  -5   0      100.66      124.03     26.41 o 
  25  -5   0       73.89       90.17     25.76 o 
  27  -5   0       84.48      115.19     38.95 o 
   0  -4   0     1820.46     1910.71     43.75 o 
   2  -4   0     2060.82     2107.82     36.46 o 
   4  -4   0     4566.74     4757.59     65.24 o 
   6  -4   0     2697.59     2440.14     37.78 o 
   8  -4   0      964.25      995.47     21.68 o 
  10  -4   0     1274.66     1440.82     34.68 o 
  12  -4   0      613.19      659.85     25.62 o 
  14  -4   0      718.94      695.53     27.49 o 
  16  -4   0      813.44      850.02     27.89 o 
  18  -4   0      380.99      427.01     28.29 o 
  20  -4   0      628.79      653.58     32.19 o 
  22  -4   0      319.06      316.02     38.46 o 
  24  -4   0      170.64      135.65     27.42 o 
  26  -4   0       34.49       46.72     31.13 o 
  28  -4   0       12.07       -3.43     21.16 o 
   1  -3   0     2223.24     2192.40     34.44 o 
   3  -3   0     1204.60     1391.85     25.49 o 
   5  -3   0    10693.21    11230.06    120.34 o 
   7  -3   0     4541.25     4620.00     57.13 o 
   9  -3   0     7053.82     7038.13     93.47 o 
  11  -3   0      130.53      106.90     11.84 o 
  13  -3   0     1742.83     1699.35     34.34 o 
  15  -3   0      224.75      219.76     20.88 o 
  17  -3   0     2322.22     2395.64     42.89 o 
  19  -3   0     2070.14     1873.28     45.55 o 
  21  -3   0     1505.96     1486.18     45.72 o 
  23  -3   0      201.05      151.30     26.64 o 
  25  -3   0      135.43      135.83     26.40 o 
  27  -3   0       89.02      109.91     25.54 o 
  29  -3   0      106.20      125.40     31.35 o 
   0  -2   0    14596.12    14831.76    241.38 o 
   2  -2   0    20843.96    21179.95    226.26 o 
   4  -2   0    19127.89    18727.93    187.80 o 
   6  -2   0     6526.41     6742.03     94.23 o 
   8  -2   0     3736.67     3794.51     48.23 o 
  10  -2   0      700.18      724.55     16.46 o 
  12  -2   0     1438.21     1378.67     24.84 o 
  14  -2   0     2885.09     2847.67     43.56 o 
  16  -2   0      388.81      377.18     16.51 o 
  18  -2   0       74.86       95.59     11.81 o 
  20  -2   0      219.77      247.71     19.82 o 
  22  -2   0      836.84      785.81     34.39 o 
  24  -2   0      166.94      136.98     25.38 o 
  26  -2   0      381.64      335.00     35.53 o 
  28  -2   0       68.97       16.41     23.26 o 
  30  -2   0       35.72       12.33     24.42 o 
   1  -1   0     3635.19     3365.55     34.07 o 
   3  -1   0    19998.82    20028.55    197.17 o 
   5  -1   0    25315.27    26084.61    233.94 o 
   7  -1   0    11661.17    11743.01    110.46 o 
   9  -1   0      337.38      369.69     11.71 o 
  11  -1   0     4557.65     4465.12     55.55 o 
  13  -1   0     5157.83     4929.62     62.25 o 
  15  -1   0     5585.03     5647.09     84.01 o 
  17  -1   0     1476.91     1482.61     32.17 o 
  19  -1   0     1431.67     1396.30     33.55 o 
  21  -1   0      243.00      227.80     16.89 o 
  23  -1   0      217.30      240.17     29.03 o 
  25  -1   0      274.27      311.88     33.16 o 
  27  -1   0      488.66      492.99     41.24 o 
  29  -1   0       25.84       20.30     22.31 o 
   2   0   0    11381.29    11506.22    154.19 o 
   4   0   0     2574.04     2878.91     32.33 o 
   6   0   0     3924.13     3979.74     39.18 o 
   8   0   0        4.67        5.26      5.19 o 
  10   0   0     8414.66     8983.59     88.22 o 
  12   0   0    15655.16    16055.43    150.67 o 
  14   0   0     4579.88     4199.56     49.89 o 
  16   0   0      717.00      750.77     20.84 o 
  18   0   0      781.41      810.58     26.21 o 
  20   0   0     1647.74     1640.14     37.04 o 
  22   0   0       47.09        9.20     10.28 o 
  24   0   0       64.39       93.36     22.45 o 
  26   0   0      343.91      392.22     36.55 o 
  28   0   0      352.75      362.31     49.19 o 
  30   0   0       11.60       21.10     25.00 o 
   1   1   0     2917.93     2624.34     22.47 o 
   3   1   0    20818.44    20813.38    139.87 o 
   5   1   0    24883.47    25566.12    197.17 o 
   7   1   0    10779.54    10999.03     92.16 o 
   9   1   0      223.03      251.07      8.43 o 
  11   1   0     4009.14     3848.80     40.80 o 
  13   1   0     5777.21     5691.11     57.13 o 
  15   1   0     5506.52     5590.02     58.41 o 
  17   1   0     1363.40     1334.91     30.47 o 
  19   1   0     1295.82     1300.12     26.60 o 
  21   1   0      254.69      296.91     19.15 o 
  23   1   0      199.91      234.83     18.99 o 
  25   1   0      352.42      423.39     36.18 o 
  27   1   0      509.70      475.05     49.16 o 
  29   1   0       35.98        0.07     38.02 o 
   0   2   0    13782.33    14056.66    127.50 o 
   2   2   0    22368.73    23187.22    145.11 o 
   4   2   0    17669.89    17497.28    124.93 o 
   6   2   0     6453.50     6767.51     55.46 o 
   8   2   0     3445.09     3547.02     35.88 o 
  10   2   0      597.66      553.29     16.34 o 
  12   2   0     1779.18     1799.22     26.24 o 
  14   2   0     3163.22     3183.49     39.12 o 
  16   2   0      426.13      419.14     24.72 o 
  18   2   0      121.67      121.41     11.56 o 
  20   2   0      294.58      332.65     16.39 o 
  22   2   0      769.88      715.49     27.62 o 
  24   2   0      171.46      137.19     19.48 o 
  26   2   0      432.34      424.64     65.04 o 
  28   2   0       93.28       81.00     30.73 o 
  30   2   0       50.93       37.11     30.81 o 
   1   3   0     2596.73     2598.55     22.66 o 
   3   3   0     1150.75     1326.67     15.92 o 
   5   3   0    10218.64    10828.36     83.83 o 
   7   3   0     4296.89     4353.45     38.56 o 
   9   3   0     6763.49     6684.74     64.53 o 
  11   3   0      241.55      223.28     12.69 o 
  13   3   0     1961.68     1939.41     33.41 o 
  15   3   0      281.02      224.83     12.57 o 
  17   3   0     2224.78     2184.05     35.87 o 
  19   3   0     2035.76     1959.10     35.26 o 
  21   3   0     1536.41     1458.64     42.32 o 
  23   3   0      146.94      157.74     28.33 o 
  25   3   0      164.61      145.75     22.69 o 
  27   3   0      111.58      158.76     32.70 o 
  29   3   0      107.90      166.89     38.57 o 
   0   4   0     1786.54     1772.91     32.08 o 
   2   4   0     1781.10     1754.84     19.29 o 
   4   4   0     5038.98     5235.17     44.26 o 
   6   4   0     2812.17     2621.48     28.46 o 
   8   4   0      833.09      848.68     17.59 o 
  10   4   0     1109.44     1150.64     22.34 o 
  12   4   0      589.46      608.29     16.29 o 
  14   4   0      895.75      913.55     21.71 o 
  16   4   0      900.31      902.47     27.76 o 
  18   4   0      268.88      270.40     17.57 o 
  20   4   0      699.08      730.26     26.18 o 
  22   4   0      319.22      314.21     25.17 o 
  24   4   0      152.26      165.99     22.15 o 
  26   4   0       44.97       69.10     21.48 o 
  28   4   0       14.57       12.69     19.76 o 
   1   5   0     1279.66     1468.07     18.42 o 
   3   5   0      678.96      637.64     12.62 o 
   5   5   0     4498.39     4334.79     40.98 o 
   7   5   0     3585.94     3391.85     36.37 o 
   9   5   0     1659.43     1677.51     27.02 o 
  11   5   0      814.32      886.58     32.04 o 
  13   5   0     1177.25     1184.84     25.63 o 
  15   5   0     1924.88     1810.40     37.68 o 
  17   5   0     1923.27     1694.79     37.71 o 
  19   5   0      453.67      416.40     22.06 o 
  21   5   0     1058.96      998.12     35.47 o 
  23   5   0       73.09       93.75     26.57 o 
  25   5   0       51.43       50.24     20.98 o 
  27   5   0       71.31       69.51     23.85 o 
   0   6   0     4128.57     3877.26     51.01 o 
   2   6   0      136.66      117.73      7.60 o 
   4   6   0     1074.40     1047.13     20.55 o 
   6   6   0     1137.36     1047.97     26.88 o 
   8   6   0     1265.71     1227.07     24.37 o 
  10   6   0     1224.45     1326.85     24.05 o 
  12   6   0      176.36      134.38     11.87 o 
  14   6   0      110.18      138.79     14.11 o 
  16   6   0      400.45      324.66     18.36 o 
  18   6   0      196.52      203.68     18.13 o 
  20   6   0      412.73      463.88     24.59 o 
  22   6   0      142.95      162.40     22.57 o 
  24   6   0      106.60       94.10     21.09 o 
  26   6   0       74.66       54.78     23.59 o 
   1   7   0     2617.75     2403.76     30.32 o 
   3   7   0     2276.22     2135.65     30.77 o 
   5   7   0     1360.29     1290.51     36.46 o 
   7   7   0      255.74      242.97     13.07 o 
   9   7   0      584.61      586.09     18.09 o 
  11   7   0      776.88      750.44     22.21 o 
  13   7   0     1129.18     1062.68     32.46 o 
  15   7   0     1293.21     1215.41     32.15 o 
  17   7   0      142.47      117.35     15.44 o 
  19   7   0        6.47       -9.53     11.87 o 
  21   7   0       64.21       62.90     18.39 o 
  23   7   0        0.45       13.46     18.37 o 
  25   7   0      138.76      156.78     28.29 o 
   0   8   0     2222.33     2240.68     44.25 o 
   2   8   0     2875.64     2767.35     35.14 o 
   4   8   0     1424.46     1454.57     26.97 o 
   6   8   0      481.90      489.74     17.78 o 
   8   8   0      390.45      373.22     16.46 o 
  10   8   0      718.18      698.89     22.73 o 
  12   8   0      390.14      391.27     19.09 o 
  14   8   0     1146.45     1135.34     31.21 o 
  16   8   0      267.33      287.80     19.71 o 
  18   8   0        5.74       -1.70     12.37 o 
  20   8   0       39.13       29.74     15.33 o 
  22   8   0       39.27       41.30     20.28 o 
   1   9   0      137.22      151.22     11.64 o 
   3   9   0       92.46      114.12     11.79 o 
   5   9   0      146.82      150.49     12.60 o 
   7   9   0      240.67      206.79     14.49 o 
   9   9   0      459.94      452.93     20.73 o 
  11   9   0      309.55      309.41     18.53 o 
  13   9   0      209.40      279.72     19.89 o 
  15   9   0      250.56      323.99     22.37 o 
  17   9   0      124.75      112.58     19.69 o 
  19   9   0      162.71      188.55     24.27 o 
   0  10   0      375.96      325.08     22.54 o 
   2  10   0       21.11       16.08      9.87 o 
   4  10   0      471.93      462.67     19.65 o 
   6  10   0      160.44      146.99     14.96 o 
   8  10   0      283.81      271.94     18.01 o 
  10  10   0      395.34      447.73     22.60 o 
  12  10   0      162.67      199.31     19.18 o 
  14  10   0       89.70      110.37     21.19 o 
  16  10   0       29.45       19.27     18.80 o 
   1  11   0      164.61      174.67     15.59 o 
   3  11   0       15.43       19.46     11.57 o 
   5  11   0      547.76      609.39     24.95 o 
   7  11   0      200.07      217.11     19.66 o 
   9  11   0      187.43      229.66     20.85 o 
  11  11   0       33.52       20.13     15.03 o 
 -11 -11   1      184.76      321.77     68.71 o 
  -9 -11   1      378.97      538.40     77.57 o 
  -7 -11   1      341.90      317.50     64.22 o 
  -5 -11   1      150.59      215.75     54.49 o 
  -3 -11   1       37.11       42.24     26.82 o 
  -1 -11   1      134.47      136.73     33.22 o 
   1 -11   1       64.21       68.96     29.81 o 
   3 -11   1       34.66       34.35     26.07 o 
   5 -11   1      571.30      566.36     89.50 o 
   7 -11   1      311.79      345.95     57.33 o 
   9 -11   1       29.84       10.02     21.70 o 
  11 -11   1        2.29        8.48     20.03 o 
 -16 -10   1       36.32       14.19     32.49 o 
 -14 -10   1      154.83      180.05     42.40 o 
 -12 -10   1       70.83       -2.21     29.49 o 
 -10 -10   1      371.58      309.09     45.26 o 
  -8 -10   1      482.15      537.09     49.87 o 
  -6 -10   1      244.48      219.25     34.78 o 
  -4 -10   1      154.49      199.50     41.68 o 
  -2 -10   1       14.72        0.67     21.04 o 
   0 -10   1      393.93      327.93     38.58 o 
   2 -10   1      240.57      364.13     41.17 o 
   4 -10   1      135.09      155.99     27.84 o 
   6 -10   1      421.64      472.71     38.63 o 
   8 -10   1      104.04      166.66     45.42 o 
  10 -10   1      173.58      214.01     31.60 o 
  12 -10   1       91.02       82.36     25.58 o 
  14 -10   1       61.85       82.39     26.98 o 
  16 -10   1       85.49       36.71     32.40 o 
 -19  -9   1      104.25      159.71     53.39 o 
 -17  -9   1      113.95      142.24     60.07 o 
 -15  -9   1      313.71      360.70     49.57 o 
 -13  -9   1      457.65      435.63     38.13 o 
 -11  -9   1       71.91       12.89     37.83 o 
  -9  -9   1      454.06      463.22     32.17 o 
  -7  -9   1       33.34       43.75     19.87 o 
  -5  -9   1      264.70      342.82     30.83 o 
  -3  -9   1      329.28      299.62     29.07 o 
  -1  -9   1      964.62      899.61    137.75 o 
   1  -9   1     1282.07     1252.93     64.94 o 
   3  -9   1      250.48      226.08     27.31 o 
   5  -9   1      136.43      167.20     25.45 o 
   7  -9   1      465.54      484.77     44.46 o 
   9  -9   1      314.11      375.81     44.03 o 
  11  -9   1      484.40      531.24     40.44 o 
  13  -9   1      324.53      266.76     33.75 o 
  15  -9   1      113.20       63.09     26.06 o 
  17  -9   1       16.82       20.47     30.45 o 
  19  -9   1       91.32      175.01     45.55 o 
 -22  -8   1       63.32       93.14     39.04 o 
 -20  -8   1       15.02      -10.05     24.81 o 
 -18  -8   1       65.41       46.70     35.50 o 
 -16  -8   1      546.72      507.14     40.36 o 
 -14  -8   1     1326.13     1330.01     72.96 o 
 -12  -8   1      483.61      505.92     32.98 o 
 -10  -8   1       16.45        9.73     18.87 o 
  -8  -8   1       44.34       62.73     17.35 o 
  -6  -8   1      268.33      218.95     25.49 o 
  -4  -8   1     2291.55     2331.61     65.47 o 
  -2  -8   1     2624.87     2563.78     57.66 o 
   0  -8   1     1129.08     1039.62     35.90 o 
   2  -8   1     1343.37     1313.86     47.83 o 
   4  -8   1      829.61      878.94     41.89 o 
   6  -8   1      688.67      653.95     37.69 o 
   8  -8   1      363.82      381.52     34.68 o 
  10  -8   1     1522.06     1490.67     60.36 o 
  12  -8   1      621.79      655.04     58.89 o 
  14  -8   1      533.02      513.62     63.61 o 
  16  -8   1      116.89      146.80     38.75 o 
  18  -8   1        2.10        9.20     21.79 o 
  20  -8   1        5.22       -1.99     21.32 o 
  22  -8   1       11.21       40.18     39.72 o 
 -25  -7   1      106.22       89.23     40.41 o 
 -23  -7   1       13.22       16.98     28.21 o 
 -21  -7   1        2.01      -25.67     24.26 o 
 -19  -7   1       46.53       47.15     20.65 o 
 -17  -7   1      370.16      357.49     34.18 o 
 -15  -7   1      217.22      255.21     35.20 o 
 -13  -7   1      932.38      958.61     39.56 o 
 -11  -7   1     1535.75     1525.30     71.31 o 
  -9  -7   1     1572.45     1582.73     80.36 o 
  -7  -7   1      410.58      402.25     38.11 o 
  -5  -7   1     1162.11     1126.85     36.79 o 
  -3  -7   1      383.34      376.99     20.73 o 
  -1  -7   1     2947.27     2946.39     54.55 o 
   1  -7   1     2580.25     2548.10     49.60 o 
   3  -7   1     2006.62     2078.38     43.67 o 
   5  -7   1      513.19      600.29    110.28 o 
   7  -7   1      106.74       84.89     25.52 o 
   9  -7   1      411.52      416.75     34.06 o 
  11  -7   1     1263.94     1308.93     45.96 o 
  13  -7   1     1224.39     1279.30     47.19 o 
  15  -7   1      643.14      650.61     36.72 o 
  17  -7   1      224.16      266.25     28.65 o 
  19  -7   1        9.07      -12.17     18.61 o 
  21  -7   1       53.88       60.11     24.06 o 
  23  -7   1       31.18      -18.80     20.38 o 
 -26  -6   1       49.34      100.63     39.11 o 
 -24  -6   1       45.23       35.76     37.42 o 
 -22  -6   1       16.04       17.74     18.98 o 
 -20  -6   1      133.24       94.67     22.16 o 
 -18  -6   1      150.11      218.59     48.32 o 
 -16  -6   1      417.83      428.37     28.84 o 
 -14  -6   1     1581.10     1655.72     49.65 o 
 -12  -6   1      190.03      227.46     21.79 o 
 -10  -6   1      172.48      200.96     24.72 o 
  -8  -6   1     1036.45      977.63     34.25 o 
  -6  -6   1     1849.49     1794.76     39.55 o 
  -4  -6   1     1027.63     1058.32     26.87 o 
  -2  -6   1     3787.46     3850.69     56.82 o 
   0  -6   1      784.33      729.52     22.23 o 
   2  -6   1      339.75      345.08     16.67 o 
   4  -6   1      499.56      473.64     21.20 o 
   6  -6   1     2931.26     3032.28     76.67 o 
   8  -6   1     1799.16     1785.15     50.45 o 
  10  -6   1     1773.35     1619.89     43.36 o 
  12  -6   1     2205.12     2110.33     56.82 o 
  14  -6   1      284.59      344.34     29.65 o 
  16  -6   1      157.32      213.54     25.01 o 
  18  -6   1      371.16      462.18     33.14 o 
  20  -6   1      222.17      238.27     31.73 o 
  22  -6   1       68.65       36.06     22.55 o 
  24  -6   1      114.98      155.23     31.25 o 
  26  -6   1      297.46      385.09     43.36 o 
 -27  -5   1       63.93       40.57     32.15 o 
 -25  -5   1      131.18      116.93     37.22 o 
 -23  -5   1      178.26      215.47     30.34 o 
 -21  -5   1      964.76     1026.97     44.41 o 
 -19  -5   1      428.58      438.43     25.75 o 
 -17  -5   1      275.01      334.34     25.56 o 
 -15  -5   1     3100.04     3454.74     98.00 o 
 -13  -5   1      714.43      738.92     31.84 o 
 -11  -5   1      836.01      738.81     22.02 o 
  -9  -5   1     1948.58     1786.27     37.59 o 
  -7  -5   1     3814.97     3858.46     72.94 o 
  -5  -5   1      134.70       90.23     10.96 o 
  -3  -5   1     8043.94     8465.99     97.69 o 
  -1  -5   1     1969.19     2037.60     35.02 o 
   1  -5   1      394.45      401.77     15.50 o 
   3  -5   1     5664.23     5737.61     78.90 o 
   5  -5   1     1656.51     1580.67     31.89 o 
   7  -5   1     4642.52     4839.52    101.29 o 
   9  -5   1      255.01      309.74     19.29 o 
  11  -5   1      636.36      532.44     25.22 o 
  13  -5   1      507.29      469.73     25.05 o 
  15  -5   1     2211.22     2165.18     83.38 o 
  17  -5   1      709.31      661.84     29.65 o 
  19  -5   1      593.16      486.81     32.93 o 
  21  -5   1      298.88      388.97     37.02 o 
  23  -5   1       53.78       35.95     21.31 o 
  25  -5   1      132.81      109.32     28.06 o 
  27  -5   1       79.48       97.47     30.14 o 
 -28  -4   1       15.76      -48.24     51.42 o 
 -26  -4   1      128.84      102.70     33.89 o 
 -24  -4   1      299.85      274.04     48.15 o 
 -22  -4   1      687.57      703.60     34.57 o 
 -20  -4   1     1528.90     1522.76     46.35 o 
 -18  -4   1     1197.83     1247.15     73.87 o 
 -16  -4   1      306.45      241.76     17.02 o 
 -14  -4   1     1567.72     1515.26     38.65 o 
 -12  -4   1       31.68       38.77     10.38 o 
 -10  -4   1     2735.79     2571.83     40.91 o 
  -8  -4   1    11122.11    11062.23    135.36 o 
  -6  -4   1     6240.07     5962.17     73.65 o 
  -4  -4   1     2581.69     2632.68     47.08 o 
  -2  -4   1      288.33      289.56     12.15 o 
   0  -4   1     2106.17     2278.17     37.35 o 
   2  -4   1     1020.29     1108.19     24.46 o 
   4  -4   1     1226.91     1172.02     24.32 o 
   6  -4   1     1848.59     1595.52     53.49 o 
   8  -4   1     3087.07     2950.84     52.06 o 
  10  -4   1      286.97      259.32     17.20 o 
  12  -4   1      554.21      528.59     23.73 o 
  14  -4   1      412.67      448.54     24.53 o 
  16  -4   1      269.63      265.99     18.39 o 
  18  -4   1      363.81      317.24     30.35 o 
  20  -4   1     1100.01     1158.08     54.23 o 
  22  -4   1      286.29      305.81     33.57 o 
  24  -4   1       46.98       32.49     20.26 o 
  26  -4   1       34.99       39.36     23.53 o 
  28  -4   1       22.18       27.95     23.66 o 
 -29  -3   1       52.81       46.39     32.31 o 
 -27  -3   1       13.86       -7.35     18.20 o 
 -25  -3   1      309.31      352.07     35.07 o 
 -23  -3   1      663.69      657.44     33.08 o 
 -21  -3   1     1137.86     1276.81     58.11 o 
 -19  -3   1     3272.03     3269.68     67.78 o 
 -17  -3   1      194.40      162.28     15.83 o 
 -15  -3   1       47.71       53.77     13.39 o 
 -13  -3   1     1557.09     1513.89     36.48 o 
 -11  -3   1     3219.00     3291.49     54.31 o 
  -9  -3   1    11829.54    12088.30    142.70 o 
  -7  -3   1     5570.54     5814.54     76.33 o 
  -5  -3   1      421.91      388.42     12.80 o 
  -3  -3   1     4062.15     4199.77     56.08 o 
  -1  -3   1     1156.32     1130.31     20.26 o 
   1  -3   1     4191.08     4019.10     53.49 o 
   3  -3   1     1189.68     1256.36     23.93 o 
   5  -3   1    23375.68    24303.79    318.60 o 
   7  -3   1     3940.28     3607.33     55.69 o 
   9  -3   1       66.69       64.78     12.07 o 
  11  -3   1      139.00      167.26     14.36 o 
  13  -3   1      253.55      290.40     17.71 o 
  15  -3   1     1897.39     1853.46     34.09 o 
  17  -3   1     2482.95     2327.66     43.33 o 
  19  -3   1     1216.09     1232.50     79.73 o 
  21  -3   1      506.90      571.97     38.88 o 
  23  -3   1       81.89       89.70     24.53 o 
  25  -3   1      114.16      156.01     28.75 o 
  27  -3   1       52.86       59.90     31.66 o 
  29  -3   1      174.73      171.01     33.23 o 
 -30  -2   1      160.05      161.06     31.77 o 
 -28  -2   1      168.99      197.17     30.54 o 
 -26  -2   1      248.35      306.37     33.36 o 
 -24  -2   1      112.06      131.80     20.11 o 
 -22  -2   1      795.28      903.58     36.12 o 
 -20  -2   1      273.81      281.56     20.10 o 
 -18  -2   1      273.44      239.51     14.52 o 
 -16  -2   1      471.65      465.31     17.34 o 
 -14  -2   1     3225.37     3178.63     48.74 o 
 -12  -2   1     1471.34     1501.74     25.08 o 
 -10  -2   1     7401.96     7128.58     74.38 o 
  -8  -2   1     2427.86     2173.13     34.72 o 
  -6  -2   1     3517.44     3507.43     43.28 o 
  -4  -2   1    11311.28    11517.69    111.27 o 
  -2  -2   1     1502.17     1512.12     25.34 o 
   0  -2   1    10745.63    10580.74    107.84 o 
   2  -2   1     2046.18     1948.79     28.63 o 
   4  -2   1    14415.49    15267.53    222.02 o 
   6  -2   1     5326.82     5322.99     67.56 o 
   8  -2   1     4664.39     4800.16     59.68 o 
  10  -2   1     6685.47     7135.68     76.74 o 
  12  -2   1      797.89      887.78     21.53 o 
  14  -2   1      629.55      636.60     22.03 o 
  16  -2   1     1515.73     1485.49     31.84 o 
  18  -2   1       54.81       43.78     10.41 o 
  20  -2   1     1630.08     1552.11     52.54 o 
  22  -2   1      634.94      542.35     38.19 o 
  24  -2   1      278.66      291.74     33.14 o 
  26  -2   1      143.59      190.48     42.04 o 
  28  -2   1      136.79      141.14     55.11 o 
 -31  -1   1       89.90       59.84     26.36 o 
 -29  -1   1       15.84       16.32     28.93 o 
 -27  -1   1      656.87      707.58     64.55 o 
 -25  -1   1      172.91      176.58     26.89 o 
 -23  -1   1        5.32        6.85     13.17 o 
 -21  -1   1       89.90      103.60     15.91 o 
 -19  -1   1      421.76      407.56     18.51 o 
 -17  -1   1      788.17      760.73     23.41 o 
 -15  -1   1     1232.35     1189.69     25.73 o 
 -13  -1   1     2226.79     2255.20     35.27 o 
 -11  -1   1       21.29       40.35      7.26 o 
  -9  -1   1      159.70      178.98      8.16 o 
  -7  -1   1      891.86      833.98     14.22 o 
  -5  -1   1    11192.51    10924.81    102.03 o 
  -3  -1   1    31648.29    32646.36    295.06 o 
  -1  -1   1     7822.65     8000.76    115.54 o 
   1  -1   1    11950.38    12076.86    162.93 o 
   3  -1   1     3684.66     3537.19     34.67 o 
   5  -1   1    13156.77    13472.75    124.11 o 
   7  -1   1     3077.68     2881.84     34.84 o 
   9  -1   1     3531.40     3800.90     52.26 o 
  11  -1   1     6370.97     6706.88     77.63 o 
  13  -1   1     1902.26     1874.39     33.13 o 
  15  -1   1     2739.02     2894.91     56.35 o 
  17  -1   1      651.52      640.79     22.21 o 
  19  -1   1      389.76      376.59     19.26 o 
  21  -1   1      639.58      599.59     38.47 o 
  23  -1   1      315.56      295.28     28.36 o 
  25  -1   1      110.04       54.41     23.18 o 
  27  -1   1      284.25      284.74     35.59 o 
  29  -1   1       34.43       16.37     22.78 o 
 -30   0   1       84.81      119.34     33.11 o 
 -28   0   1      189.05      196.73     30.29 o 
 -26   0   1      178.62      174.81     23.34 o 
 -24   0   1      145.60      130.04     20.08 o 
 -22   0   1      149.11      112.19     14.14 o 
 -20   0   1      717.00      713.44     25.91 o 
 -18   0   1     2493.44     2688.06     52.89 o 
 -16   0   1       42.06       41.95      7.59 o 
 -14   0   1     7989.58     8198.42     86.11 o 
 -12   0   1     8249.68     7868.01     80.72 o 
 -10   0   1     1685.14     1577.21     25.92 o 
  -8   0   1       49.65       65.27      6.21 o 
  -6   0   1    15385.87    15232.05    147.83 o 
  -4   0   1     6091.48     5915.21     59.95 o 
  -2   0   1     4020.10     3588.88    150.79 o 
   0   0   1    10475.72     6402.19    822.32 o 
   2   0   1     8197.07     8859.42    105.07 o 
   4   0   1       75.83       54.51      4.89 o 
   6   0   1      717.91      748.42     16.81 o 
   8   0   1     3449.58     3335.14     38.09 o 
  10   0   1     9751.64     9993.30     97.43 o 
  12   0   1     4523.08     4679.02     56.30 o 
  14   0   1     1630.09     1563.29     28.99 o 
  16   0   1     1654.08     1594.55     33.21 o 
  18   0   1      263.80      289.18     17.71 o 
  20   0   1      879.74      889.52     28.38 o 
  22   0   1      242.59      281.11     27.11 o 
  24   0   1       50.94       71.41     19.58 o 
  26   0   1      176.59      121.55     28.68 o 
  28   0   1      304.16      225.03     64.44 o 
  30   0   1       28.49       33.75     30.20 o 
 -31   1   1       73.59       75.80     44.58 o 
 -29   1   1       32.33       79.27     29.18 o 
 -27   1   1      633.72      660.11     43.62 o 
 -25   1   1      221.38      195.28     31.69 o 
 -23   1   1       23.37       11.68     10.91 o 
 -21   1   1       47.66       59.61     10.38 o 
 -19   1   1      443.52      437.84     18.18 o 
 -17   1   1      812.11      816.33     20.77 o 
 -15   1   1     1514.17     1454.52     25.80 o 
 -13   1   1     2251.72     2202.06     33.41 o 
 -11   1   1       19.18       13.38      5.37 o 
  -9   1   1      254.18      292.11      9.62 o 
  -7   1   1      958.87      912.27     15.34 o 
  -5   1   1    11386.60    11221.95     86.63 o 
  -3   1   1    30608.08    31289.20    243.70 o 
  -1   1   1     7005.25     7185.17     50.94 o 
   1   1   1    10875.74    10762.00     81.65 o 
   3   1   1     3090.73     2978.63     25.28 o 
   5   1   1    12528.34    12908.55     94.65 o 
   7   1   1     2852.69     2677.25     28.34 o 
   9   1   1     3162.04     3314.56     34.94 o 
  11   1   1     5806.90     6259.34     59.72 o 
  13   1   1     1846.02     1830.34     26.12 o 
  15   1   1     2850.64     3004.73     39.36 o 
  17   1   1      604.80      593.85     17.71 o 
  19   1   1      331.46      319.58     18.85 o 
  21   1   1      693.27      684.32     26.31 o 
  23   1   1      372.35      355.08     28.70 o 
  25   1   1      150.84      154.91     25.99 o 
  27   1   1      293.58      341.06     45.44 o 
  29   1   1       45.87       16.54     26.29 o 
 -30   2   1      199.20      244.36     72.26 o 
 -28   2   1      187.96      143.51     40.15 o 
 -26   2   1      265.09      284.64     26.73 o 
 -24   2   1      145.57      172.43     19.27 o 
 -22   2   1      681.89      791.29     23.60 o 
 -20   2   1      271.83      327.13     16.30 o 
 -18   2   1      339.60      299.53     18.57 o 
 -16   2   1      627.72      626.78     18.67 o 
 -14   2   1     3337.82     3303.53     42.84 o 
 -12   2   1     1601.25     1683.68     26.94 o 
 -10   2   1     6575.93     6432.29     61.86 o 
  -8   2   1     1997.64     1787.35     22.23 o 
  -6   2   1     3408.34     3389.33     29.52 o 
  -4   2   1    11211.24    11461.65     84.26 o 
  -2   2   1     1640.00     1645.37     18.69 o 
   0   2   1    11589.60    11439.16     74.75 o 
   2   2   1     2060.71     1924.29     21.95 o 
   4   2   1    13146.29    13697.27    105.24 o 
   6   2   1     5275.60     5203.46     46.06 o 
   8   2   1     5211.66     5397.71     49.04 o 
  10   2   1     6903.87     7426.80     74.22 o 
  12   2   1      921.51      968.15     18.50 o 
  14   2   1      713.86      763.48     18.49 o 
  16   2   1     1473.95     1500.91     27.69 o 
  18   2   1       15.97       27.98      9.19 o 
  20   2   1     1624.01     1612.93     38.37 o 
  22   2   1      605.05      598.83     29.36 o 
  24   2   1      315.92      322.42     28.82 o 
  26   2   1      191.42      198.22     29.23 o 
  28   2   1      131.89      166.18     37.82 o 
 -29   3   1       63.96       26.48     27.57 o 
 -27   3   1        6.60       -6.88     15.87 o 
 -25   3   1      351.22      329.71     28.64 o 
 -23   3   1      642.07      713.90     32.32 o 
 -21   3   1     1152.16     1284.03     32.20 o 
 -19   3   1     3398.65     3425.19     48.84 o 
 -17   3   1      300.24      294.02     14.69 o 
 -15   3   1      106.21      114.91     11.22 o 
 -13   3   1     1683.25     1650.32     28.82 o 
 -11   3   1     3242.97     3341.46     37.91 o 
  -9   3   1    11944.55    12489.54    100.93 o 
  -7   3   1     6020.63     6311.92     53.05 o 
  -5   3   1      232.39      196.29      6.81 o 
  -3   3   1     4250.70     4419.23     35.96 o 
  -1   3   1     1415.14     1385.10     16.01 o 
   1   3   1     4589.01     4376.77     34.58 o 
   3   3   1     1016.89     1029.27     14.51 o 
   5   3   1    21797.84    22672.94    163.06 o 
   7   3   1     4090.02     3920.68     47.54 o 
   9   3   1      140.74      145.18      7.55 o 
  11   3   1      153.41      162.32      9.15 o 
  13   3   1      341.81      345.90     14.38 o 
  15   3   1     1826.26     1803.69     30.69 o 
  17   3   1     2215.66     2116.38     35.28 o 
  19   3   1     1140.05     1158.28     37.55 o 
  21   3   1      495.61      590.08     43.85 o 
  23   3   1       91.86      126.04     19.30 o 
  25   3   1      146.90      229.22     35.66 o 
  27   3   1       46.49       29.81     21.44 o 
  29   3   1      165.30      146.78     39.58 o 
 -28   4   1        9.29       22.33     19.38 o 
 -26   4   1      141.44      134.46     23.70 o 
 -24   4   1      308.15      362.72     29.61 o 
 -22   4   1      623.13      578.98     27.66 o 
 -20   4   1     1444.18     1428.77     34.50 o 
 -18   4   1     1158.34     1218.63     31.07 o 
 -16   4   1      348.71      304.26     17.07 o 
 -14   4   1     1609.37     1523.77     27.03 o 
 -12   4   1       73.75       94.07      8.01 o 
 -10   4   1     2460.57     2318.80     29.43 o 
  -8   4   1    10999.62    10769.95     86.43 o 
  -6   4   1     6540.60     6216.84     54.48 o 
  -4   4   1     2804.09     2784.12     26.83 o 
  -2   4   1      423.89      424.82      9.69 o 
   0   4   1     2020.25     2199.76     22.78 o 
   2   4   1     1256.07     1323.71     18.32 o 
   4   4   1     1296.32     1190.66     18.24 o 
   6   4   1     1764.39     1475.02     20.97 o 
   8   4   1     3490.54     3400.49     36.45 o 
  10   4   1      172.31      168.92     10.66 o 
  12   4   1      510.60      481.66     14.52 o 
  14   4   1      554.82      589.52     23.14 o 
  16   4   1      275.28      273.84     22.63 o 
  18   4   1      362.25      360.99     19.35 o 
  20   4   1     1080.24     1042.21     38.13 o 
  22   4   1      323.04      347.59     26.74 o 
  24   4   1       25.49        7.33     15.60 o 
  26   4   1       54.63       53.25     22.55 o 
  28   4   1       10.56        7.17     22.67 o 
 -27   5   1       41.40        3.23     20.08 o 
 -25   5   1      107.44       76.35     21.99 o 
 -23   5   1      200.25      230.52     22.15 o 
 -21   5   1     1037.10     1075.39     32.93 o 
 -19   5   1      439.48      483.96     22.85 o 
 -17   5   1      229.83      276.35     18.13 o 
 -15   5   1     2788.39     2979.19     45.94 o 
 -13   5   1      681.62      635.60     17.59 o 
 -11   5   1      938.50      854.92     19.50 o 
  -9   5   1     1911.18     1769.75     25.44 o 
  -7   5   1     4131.68     4113.75     41.04 o 
  -5   5   1      197.66      153.04      8.29 o 
  -3   5   1     7490.48     7910.47     63.43 o 
  -1   5   1     1681.51     1657.18     20.92 o 
   1   5   1      433.59      398.83     11.28 o 
   3   5   1     5607.36     5429.38     49.71 o 
   5   5   1     1836.42     1745.96     23.98 o 
   7   5   1     4957.74     4967.54     47.80 o 
   9   5   1      354.05      378.81     13.47 o 
  11   5   1      568.13      516.18     22.21 o 
  13   5   1      421.30      356.10     15.25 o 
  15   5   1     2173.90     2130.63     54.16 o 
  17   5   1      825.84      761.09     29.71 o 
  19   5   1      698.61      636.40     28.61 o 
  21   5   1      334.25      389.47     28.10 o 
  23   5   1       38.61       20.45     16.23 o 
  25   5   1      124.72      112.85     22.63 o 
  27   5   1       70.02       21.10     24.30 o 
 -26   6   1       36.19       37.48     21.64 o 
 -24   6   1       56.33       42.19     20.57 o 
 -22   6   1       22.66        8.18     12.97 o 
 -20   6   1      139.70      167.11     17.82 o 
 -18   6   1      161.26      195.17     21.05 o 
 -16   6   1      350.55      508.07     21.25 o 
 -14   6   1     1328.59     1384.21     41.68 o 
 -12   6   1      159.37      173.19     15.89 o 
 -10   6   1      124.98      151.70     10.21 o 
  -8   6   1     1270.05     1098.66     21.30 o 
  -6   6   1     2042.18     1967.66     28.42 o 
  -4   6   1      997.54      994.07     22.19 o 
  -2   6   1     3559.77     3445.37     34.30 o 
   0   6   1      857.86      819.60     15.52 o 
   2   6   1      430.01      400.03     13.37 o 
   4   6   1      590.67      597.61     16.74 o 
   6   6   1     3257.62     3348.49     45.82 o 
   8   6   1     1844.66     1779.60     27.95 o 
  10   6   1     1743.96     1634.67     27.99 o 
  12   6   1     2085.29     1989.44     34.00 o 
  14   6   1      180.51      204.88     15.64 o 
  16   6   1      124.64      165.01     15.42 o 
  18   6   1      403.21      406.34     22.91 o 
  20   6   1      261.78      308.89     28.68 o 
  22   6   1       54.23       47.29     17.61 o 
  24   6   1       84.48      111.40     22.19 o 
  26   6   1      259.57      302.61     38.60 o 
 -25   7   1       82.08       84.47     32.17 o 
 -23   7   1       10.08      -13.95     15.22 o 
 -21   7   1        8.67      -11.36     12.81 o 
 -19   7   1       62.48       42.42     14.41 o 
 -17   7   1      377.66      397.90     21.22 o 
 -15   7   1      249.57      275.11     18.07 o 
 -13   7   1      963.39      977.67     32.48 o 
 -11   7   1     1422.49     1461.27     29.45 o 
  -9   7   1     1626.42     1627.75     28.20 o 
  -7   7   1      475.22      497.63     16.52 o 
  -5   7   1     1427.84     1361.15     25.03 o 
  -3   7   1      481.67      419.21     13.61 o 
  -1   7   1     2981.57     2898.22     33.93 o 
   1   7   1     2699.38     2572.83     31.61 o 
   3   7   1     1993.19     1970.09     30.80 o 
   5   7   1      608.47      590.44     17.82 o 
   7   7   1      184.76      164.53     11.67 o 
   9   7   1      573.10      510.97     17.40 o 
  11   7   1     1216.06     1236.51     30.42 o 
  13   7   1     1233.08     1176.84     29.74 o 
  15   7   1      683.81      665.98     25.54 o 
  17   7   1      220.70      206.05     18.16 o 
  19   7   1        6.48       -5.26     13.97 o 
  21   7   1       37.04       52.79     19.32 o 
  23   7   1       36.77       44.55     20.61 o 
 -22   8   1       92.95      101.30     25.29 o 
 -20   8   1       33.61       61.92     16.88 o 
 -18   8   1      102.26       99.05     16.26 o 
 -16   8   1      536.63      565.31     24.22 o 
 -14   8   1     1393.38     1410.00     34.07 o 
 -12   8   1      438.47      448.30     19.54 o 
 -10   8   1        3.07        6.22      9.28 o 
  -8   8   1       61.99       58.02      9.94 o 
  -6   8   1      204.17      174.49     12.63 o 
  -4   8   1     2228.32     2129.99     32.60 o 
  -2   8   1     2492.68     2477.12     33.05 o 
   0   8   1     1131.03     1076.36     21.56 o 
   2   8   1     1208.34     1202.76     24.65 o 
   4   8   1      669.47      649.98     19.04 o 
   6   8   1      627.82      603.07     19.36 o 
   8   8   1      316.76      304.36     15.39 o 
  10   8   1     1546.36     1467.59     31.33 o 
  12   8   1      571.05      583.68     21.86 o 
  14   8   1      568.69      616.24     25.73 o 
  16   8   1      100.78      113.43     17.21 o 
  18   8   1        4.66      -17.39     11.59 o 
  20   8   1        3.05        1.81     17.53 o 
  22   8   1        3.10      -10.74     18.10 o 
 -19   9   1       91.33      101.45     27.11 o 
 -17   9   1      137.94      167.18     21.07 o 
 -15   9   1      350.57      332.02     28.77 o 
 -13   9   1      466.54      443.02     22.58 o 
 -11   9   1       44.52       23.29     11.14 o 
  -9   9   1      409.94      418.87     20.16 o 
  -7   9   1       14.15       -2.93      9.23 o 
  -5   9   1      188.16      216.48     14.04 o 
  -3   9   1      327.87      317.25     15.12 o 
  -1   9   1      991.45      980.01     23.16 o 
   1   9   1     1394.12     1372.69     27.60 o 
   3   9   1      165.24      175.69     13.21 o 
   5   9   1       84.95       95.06     11.43 o 
   7   9   1      358.51      413.88     18.31 o 
   9   9   1      276.23      249.36     17.37 o 
  11   9   1      501.12      476.89     22.68 o 
  13   9   1      341.92      316.78     21.80 o 
  15   9   1      138.61      110.73     16.68 o 
  17   9   1        4.44        6.85     14.01 o 
  19   9   1       74.75      101.85     21.52 o 
 -16  10   1       59.48       64.60     19.56 o 
 -14  10   1      176.81      187.43     22.44 o 
 -12  10   1      102.86       54.80     15.73 o 
 -10  10   1      357.67      373.40     25.73 o 
  -8  10   1      454.08      456.07     21.14 o 
  -6  10   1      210.23      210.62     16.34 o 
  -4  10   1      147.92      166.29     14.07 o 
  -2  10   1       44.81       27.86      9.67 o 
   0  10   1      428.25      419.45     18.20 o 
   2  10   1      192.03      202.41     15.07 o 
   4  10   1      115.69      119.23     13.00 o 
   6  10   1      374.48      343.10     19.24 o 
   8  10   1      109.99      160.44     16.99 o 
  10  10   1      192.47      176.14     17.39 o 
  12  10   1      125.15       88.41     15.58 o 
  14  10   1       55.80       39.90     15.10 o 
  16  10   1       97.70       89.32     20.87 o 
 -11  11   1      199.06      238.02     23.66 o 
  -9  11   1      344.81      393.48     25.19 o 
  -7  11   1      351.12      416.71     23.56 o 
  -5  11   1      147.15      116.19     16.26 o 
  -3  11   1       70.98       71.75     14.18 o 
  -1  11   1      172.79      169.36     16.36 o 
   1  11   1       64.84       50.23     13.00 o 
   3  11   1       29.39       26.74     12.01 o 
   5  11   1      565.83      562.08     25.37 o 
   7  11   1      295.40      321.23     21.32 o 
   9  11   1       20.25       16.35     13.49 o 
  11  11   1        9.93        8.67     13.92 o 
 -11 -11   2      206.07      259.52     63.13 o 
  -9 -11   2      396.01      403.39     71.23 o 
  -7 -11   2      133.44      163.46     52.19 o 
  -5 -11   2      147.51      199.45     55.25 o 
  -3 -11   2      167.03      150.33     47.48 o 
  -1 -11   2       23.96      -15.32     30.63 o 
   1 -11   2       97.90       81.73     41.36 o 
   3 -11   2      267.18      328.80     75.77 o 
   5 -11   2      473.34      430.25     50.55 o 
   7 -11   2      116.18      142.90     35.12 o 
   9 -11   2       52.77       72.22     27.22 o 
 -16 -10   2       52.36       13.06     68.27 o 
 -14 -10   2      149.80       90.49     58.97 o 
 -12 -10   2      254.20      243.74     43.61 o 
 -10 -10   2      230.71      235.60     41.93 o 
  -8 -10   2      572.30      586.43     74.51 o 
  -6 -10   2       24.33       40.92     32.39 o 
  -4 -10   2      255.02      233.15     35.33 o 
  -2 -10   2      138.44       89.12     32.22 o 
   0 -10   2       91.89      100.76     53.28 o 
   2 -10   2      297.05      408.85     35.78 o 
   4 -10   2      441.78      458.08     37.84 o 
   6 -10   2      259.49      274.05     47.64 o 
   8 -10   2      158.32      158.50     28.62 o 
  10 -10   2       79.24      121.54     28.23 o 
  12 -10   2      164.65      208.91     33.84 o 
  14 -10   2        8.57        8.51     23.28 o 
 -21  -9   2      149.30      132.94     43.09 o 
 -19  -9   2      154.81      212.39     44.17 o 
 -17  -9   2      103.37       58.15     52.68 o 
 -15  -9   2      185.65      235.41     51.37 o 
 -13  -9   2      577.53      569.28     55.55 o 
 -11  -9   2      134.69      179.50     38.57 o 
  -9  -9   2      210.92      206.27     27.25 o 
  -7  -9   2      296.37      304.95     30.66 o 
  -5  -9   2        3.11       22.42     23.83 o 
  -3  -9   2      793.94      883.97     52.06 o 
  -1  -9   2      583.41      661.61     38.66 o 
   1  -9   2      568.76      555.12     36.29 o 
   3  -9   2      684.87      720.85     41.22 o 
   5  -9   2      276.27      291.29     35.29 o 
   7  -9   2      342.41      349.31     38.49 o 
   9  -9   2      135.63      123.96     33.11 o 
  11  -9   2      571.27      536.05     41.53 o 
  13  -9   2      360.02      349.51     37.05 o 
  15  -9   2       42.69       17.65     21.78 o 
  17  -9   2       12.42       23.49     23.75 o 
 -24  -8   2       33.94       46.96     34.35 o 
 -22  -8   2       17.40      -19.79     54.49 o 
 -20  -8   2      183.29      240.01     46.54 o 
 -18  -8   2      341.80      354.26     49.69 o 
 -16  -8   2      570.08      588.59    117.61 o 
 -14  -8   2     1227.40     1161.46     51.95 o 
 -12  -8   2      122.80      140.67     33.24 o 
 -10  -8   2      472.60      414.79     35.37 o 
  -8  -8   2      435.11      451.03     29.39 o 
  -6  -8   2      722.63      734.31     38.08 o 
  -4  -8   2     3642.09     3498.52     76.73 o 
  -2  -8   2     3388.60     3385.27     68.39 o 
   0  -8   2       21.71        5.37     15.22 o 
   2  -8   2      121.36      108.65     20.29 o 
   4  -8   2      105.62       86.30     19.45 o 
   6  -8   2      437.53      384.73     40.33 o 
   8  -8   2      634.08      626.34     44.70 o 
  10  -8   2      683.37      631.02     36.02 o 
  12  -8   2      520.73      525.80     40.46 o 
  14  -8   2      211.13      214.74     30.28 o 
  16  -8   2       33.72       58.28     22.93 o 
  18  -8   2       75.34      116.54     27.65 o 
  20  -8   2       73.32       75.75     33.08 o 
 -25  -7   2      109.99      179.74     45.16 o 
 -23  -7   2       24.65        4.53     48.69 o 
 -21  -7   2      114.59       99.67     24.48 o 
 -19  -7   2      299.61      363.57     47.21 o 
 -17  -7   2      133.01      157.69     34.73 o 
 -15  -7   2      687.46      711.15     74.01 o 
 -13  -7   2      266.77      263.99     24.53 o 
 -11  -7   2      725.24      741.58     43.84 o 
  -9  -7   2      440.73      454.38     47.89 o 
  -7  -7   2      124.51      122.55     14.66 o 
  -5  -7   2       29.60       21.06     11.11 o 
  -3  -7   2     2019.76     1992.06     43.59 o 
  -1  -7   2     3039.25     3037.63     56.01 o 
   1  -7   2     1920.18     1863.63     41.72 o 
   3  -7   2     1369.76     1275.54     41.09 o 
   5  -7   2      191.33      230.12     26.08 o 
   7  -7   2     2262.51     2256.88     75.71 o 
   9  -7   2     2986.59     2827.53    100.59 o 
  11  -7   2     2378.60     2403.61     63.33 o 
  13  -7   2      907.78      933.81     49.71 o 
  15  -7   2      250.04      288.14     37.02 o 
  17  -7   2       98.09       88.06     26.00 o 
  19  -7   2       53.30       53.76     24.05 o 
  21  -7   2       33.76       33.72     22.35 o 
  23  -7   2       95.96      123.93     31.19 o 
 -26  -6   2       41.90       51.34     33.91 o 
 -24  -6   2       67.15       59.78     31.00 o 
 -22  -6   2       15.57       13.84     23.53 o 
 -20  -6   2      543.63      623.23     62.24 o 
 -18  -6   2      178.60      206.17     26.90 o 
 -16  -6   2     1386.66     1368.16     45.75 o 
 -14  -6   2     2256.08     2052.68     54.39 o 
 -12  -6   2     1210.20     1146.20     48.35 o 
 -10  -6   2      798.99      837.31     40.13 o 
  -8  -6   2     1993.51     2156.92     45.47 o 
  -6  -6   2     1326.71     1347.55     30.65 o 
  -4  -6   2     2423.45     2439.19     42.65 o 
  -2  -6   2     2946.04     2994.39     48.20 o 
   0  -6   2      816.30      831.90     24.07 o 
   2  -6   2     1804.31     1873.51     63.02 o 
   4  -6   2     1009.26     1004.03     28.57 o 
   6  -6   2      550.06      519.96     32.33 o 
   8  -6   2      191.07      218.95     26.25 o 
  10  -6   2      314.18      322.42     24.36 o 
  12  -6   2     1649.25     1841.10     48.80 o 
  14  -6   2      315.34      353.28     31.54 o 
  16  -6   2      755.80      753.90     38.82 o 
  18  -6   2      262.61      266.92     32.96 o 
  20  -6   2      198.69      232.56     31.35 o 
  22  -6   2       94.48       80.46     27.60 o 
  24  -6   2      227.40      332.29     41.41 o 
 -29  -5   2       75.06       25.58     34.05 o 
 -27  -5   2       76.72       79.46     58.75 o 
 -25  -5   2       87.80       76.48     33.91 o 
 -23  -5   2      532.77      613.00     47.19 o 
 -21  -5   2      195.17      220.88     23.21 o 
 -19  -5   2      451.69      440.78     40.70 o 
 -17  -5   2     1273.02     1200.37     41.62 o 
 -15  -5   2     2059.82     1902.60     65.66 o 
 -13  -5   2      161.12      160.96     14.40 o 
 -11  -5   2     1632.82     1668.40     33.78 o 
  -9  -5   2      962.69      909.46     24.68 o 
  -7  -5   2     2530.31     2381.99     41.27 o 
  -5  -5   2      450.87      509.55     17.66 o 
  -3  -5   2      998.03      980.72     23.52 o 
  -1  -5   2     1069.24     1090.80     28.13 o 
   1  -5   2     4969.63     5034.90     71.28 o 
   3  -5   2     4551.17     4697.39     67.23 o 
   5  -5   2     4299.41     4559.50     81.88 o 
   7  -5   2     1484.69     1493.66     50.93 o 
   9  -5   2      264.53      246.82     18.83 o 
  11  -5   2      600.50      610.81     27.45 o 
  13  -5   2      827.03      897.92     61.17 o 
  15  -5   2     1715.20     1663.72     53.10 o 
  17  -5   2      846.16      985.61     65.36 o 
  19  -5   2      233.99      293.88     28.63 o 
  21  -5   2      131.39      104.06     25.28 o 
  23  -5   2       74.18       95.69     25.51 o 
  25  -5   2      131.52       81.51     28.57 o 
 -30  -4   2       15.28       -6.80     33.66 o 
 -28  -4   2       50.68       12.62     30.33 o 
 -26  -4   2      144.42      225.43     43.01 o 
 -24  -4   2      625.13      586.68     33.53 o 
 -22  -4   2      617.42      721.36     41.06 o 
 -20  -4   2     2791.36     2710.58     62.78 o 
 -18  -4   2     1003.89      949.31     31.77 o 
 -16  -4   2      846.60      800.82     28.07 o 
 -14  -4   2      439.62      458.64     18.52 o 
 -12  -4   2     3010.75     3248.79     49.55 o 
 -10  -4   2     2880.52     2979.67     45.15 o 
  -8  -4   2    12635.48    13147.28    144.72 o 
  -6  -4   2     4886.75     5222.66     67.04 o 
  -4  -4   2     2046.97     2200.93     36.04 o 
  -2  -4   2      233.65      214.41     10.64 o 
   0  -4   2      497.88      584.94     17.68 o 
   2  -4   2     3023.45     2796.08     43.40 o 
   4  -4   2     5091.54     5475.64    157.24 o 
   6  -4   2     1723.33     1501.61     39.02 o 
   8  -4   2     3682.24     3531.96     59.84 o 
  10  -4   2      630.56      675.20     27.47 o 
  12  -4   2      136.49      150.19     16.18 o 
  14  -4   2      118.73      158.53     14.84 o 
  16  -4   2     1422.68     1469.79     53.22 o 
  18  -4   2     1248.92     1264.74     52.29 o 
  20  -4   2      151.45      165.25     26.32 o 
  22  -4   2      152.16      166.69     29.40 o 
  24  -4   2       62.87       31.25     21.10 o 
  26  -4   2       18.66       77.38     26.48 o 
 -31  -3   2       55.92       86.43     37.65 o 
 -29  -3   2      100.45      140.81     39.39 o 
 -27  -3   2        7.48       13.25     19.18 o 
 -25  -3   2      776.41      874.64     38.96 o 
 -23  -3   2      306.26      356.42     27.18 o 
 -21  -3   2      893.15      810.78     34.32 o 
 -19  -3   2     2499.07     2480.53     56.87 o 
 -17  -3   2      189.95      222.21     27.45 o 
 -15  -3   2      239.91      213.68     14.24 o 
 -13  -3   2     1252.46     1261.84     27.34 o 
 -11  -3   2     2115.64     1871.64     43.81 o 
  -9  -3   2     2394.02     2028.32     32.81 o 
  -7  -3   2     4670.41     4496.25     57.64 o 
  -5  -3   2     1320.50     1174.12     26.45 o 
  -3  -3   2     1252.75     1215.84     21.33 o 
  -1  -3   2      474.46      542.93     16.38 o 
   1  -3   2     2674.35     2621.36     49.52 o 
   3  -3   2    16788.46    16967.34    281.03 o 
   5  -3   2     5802.23     5767.78     88.00 o 
   7  -3   2    16252.05    17070.10    197.87 o 
   9  -3   2      305.07      320.90     19.34 o 
  11  -3   2      186.06      195.19     12.77 o 
  13  -3   2      957.16      903.01     22.83 o 
  15  -3   2      497.36      513.90     20.37 o 
  17  -3   2     2791.40     2861.84     57.59 o 
  19  -3   2     1068.07      979.99     62.08 o 
  21  -3   2      181.93      240.82     30.47 o 
  23  -3   2      121.75       91.78     32.88 o 
  25  -3   2       15.82        8.47     20.10 o 
  27  -3   2        6.02       14.36     22.93 o 
 -30  -2   2       17.43       38.12     23.12 o 
 -28  -2   2       77.32       39.60     20.99 o 
 -26  -2   2      188.32      235.35     24.43 o 
 -24  -2   2      232.01      267.70     30.86 o 
 -22  -2   2     1018.77      945.77     36.27 o 
 -20  -2   2      146.18       99.45     16.04 o 
 -18  -2   2       96.04       97.91     15.75 o 
 -16  -2   2      650.48      626.70     18.32 o 
 -14  -2   2     4698.68     4598.63     62.18 o 
 -12  -2   2    12617.36    12871.11    129.71 o 
 -10  -2   2     7450.43     7554.99     85.56 o 
  -8  -2   2     3653.66     3737.38     47.23 o 
  -6  -2   2     2660.51     2831.56     37.03 o 
  -4  -2   2     6181.39     6093.59     64.18 o 
  -2  -2   2     4040.72     4089.14     54.16 o 
   0  -2   2     5737.32     6054.21     73.14 o 
   2  -2   2    66013.13    67510.11    784.58 o 
   4  -2   2     2897.65     3106.81     62.14 o 
   6  -2   2     9690.75     9828.48    106.51 o 
   8  -2   2     2347.25     2436.86     38.09 o 
  10  -2   2      522.00      623.19     16.43 o 
  12  -2   2       47.91       41.16      7.84 o 
  14  -2   2     3037.25     2977.56     48.75 o 
  16  -2   2     1068.11     1069.89     27.98 o 
  18  -2   2     2062.17     2065.91     54.38 o 
  20  -2   2      349.84      394.71     29.24 o 
  22  -2   2      575.62      575.88     35.64 o 
  24  -2   2      100.64      109.17     25.01 o 
  26  -2   2      204.46      198.26     32.43 o 
  28  -2   2      232.67      248.61     36.32 o 
 -31  -1   2       83.23       56.53     35.13 o 
 -29  -1   2      230.83      192.82     39.41 o 
 -27  -1   2      194.36      210.06     24.52 o 
 -25  -1   2      299.02      269.42     24.75 o 
 -23  -1   2      538.59      493.79     28.65 o 
 -21  -1   2      100.24       97.55     16.16 o 
 -19  -1   2       38.05       38.80      9.77 o 
 -17  -1   2     1618.88     1549.52     30.88 o 
 -15  -1   2     2293.58     2208.58     35.73 o 
 -13  -1   2      164.65      137.15      9.54 o 
 -11  -1   2     2595.42     2694.13     39.07 o 
  -9  -1   2      306.60      332.76      9.03 o 
  -7  -1   2     8203.17     8297.27     88.05 o 
  -5  -1   2     2174.87     2041.65     34.04 o 
  -3  -1   2     7712.91     7873.61     89.70 o 
  -1  -1   2     2171.70     2277.87     32.72 o 
   1  -1   2    76389.88    75430.68    860.78 o 
   3  -1   2    21340.71    21037.66    205.16 o 
   5  -1   2    17427.49    17583.54    175.60 o 
   7  -1   2    11660.17    12314.22    117.85 o 
   9  -1   2     9881.69    10106.08    107.83 o 
  11  -1   2     2459.27     2459.50     40.49 o 
  13  -1   2     1346.30     1368.44     28.32 o 
  15  -1   2     1641.75     1485.91     31.55 o 
  17  -1   2      625.32      637.40     22.86 o 
  19  -1   2      333.07      332.11     22.49 o 
  21  -1   2       28.01       30.06     17.52 o 
  23  -1   2      454.64      535.56     37.27 o 
  25  -1   2       71.07      103.97     25.92 o 
  27  -1   2       53.74       -5.85     20.96 o 
  29  -1   2       27.18       20.42     39.55 o 
 -32   0   2       67.76       29.87     28.93 o 
 -30   0   2      174.45      144.02     50.90 o 
 -28   0   2      237.79      191.73     25.01 o 
 -26   0   2       34.20       37.53     15.96 o 
 -24   0   2        1.36       17.23     13.57 o 
 -22   0   2        1.90        1.03     11.65 o 
 -20   0   2      120.46      115.79     16.52 o 
 -18   0   2     2650.85     2728.26     39.57 o 
 -16   0   2     1870.45     1821.27     32.94 o 
 -14   0   2      522.01      462.71     19.71 o 
 -12   0   2     1161.51     1167.28     20.94 o 
 -10   0   2     1377.14     1345.81     21.18 o 
  -8   0   2     3594.62     3733.14     40.67 o 
  -6   0   2    19083.86    19112.72    168.27 o 
  -4   0   2    11582.92    13036.77    138.35 o 
  -2   0   2      544.43      644.61     11.07 o 
   0   0   2    16243.27    15928.45    134.19 o 
   2   0   2     5825.34     5497.87     58.16 o 
   4   0   2     2042.52     2397.57     31.72 o 
   6   0   2     2780.43     2842.96     34.09 o 
   8   0   2     4595.34     4398.95     50.20 o 
  10   0   2     6541.29     6456.35     70.69 o 
  12   0   2     8053.23     8041.76     87.05 o 
  14   0   2       34.50       68.62      9.86 o 
  16   0   2      962.07     1003.95     28.84 o 
  18   0   2       23.09       23.27     10.97 o 
  20   0   2      437.12      439.36     24.98 o 
  22   0   2      526.22      549.23     28.72 o 
  24   0   2      537.80      546.86     36.01 o 
  26   0   2        9.03        8.18     22.85 o 
  28   0   2       75.10       51.10     34.46 o 
 -31   1   2       87.96       46.95     35.01 o 
 -29   1   2      262.17      267.12     53.21 o 
 -27   1   2      197.07      195.85     38.17 o 
 -25   1   2      341.80      266.33     24.97 o 
 -23   1   2      486.86      477.10     28.33 o 
 -21   1   2       95.29      121.59     17.21 o 
 -19   1   2       90.41       80.77     10.69 o 
 -17   1   2     1645.36     1572.59     44.78 o 
 -15   1   2     2397.67     2298.49     37.26 o 
 -13   1   2      192.19      205.54     13.94 o 
 -11   1   2     2165.30     2248.68     29.94 o 
  -9   1   2      174.26      206.41      8.24 o 
  -7   1   2     7476.47     7631.48     74.77 o 
  -5   1   2     1907.46     1780.23     24.23 o 
  -3   1   2     7941.05     8092.52     63.44 o 
  -1   1   2     2717.58     2861.16     21.80 o 
   1   1   2    75739.81    74485.99    535.72 o 
   3   1   2    22719.23    22735.66    167.84 o 
   5   1   2    16255.11    16690.20    126.34 o 
   7   1   2    12078.86    12962.86    107.17 o 
   9   1   2    10142.81    10351.69     89.30 o 
  11   1   2     2426.41     2362.16     31.59 o 
  13   1   2     1575.55     1585.05     28.59 o 
  15   1   2     1594.98     1472.96     25.34 o 
  17   1   2      578.75      559.72     26.24 o 
  19   1   2      237.91      229.96     17.70 o 
  21   1   2       43.66       93.50     23.19 o 
  23   1   2      450.98      519.27     32.80 o 
  25   1   2       83.03      109.87     22.21 o 
  27   1   2       57.54       29.04     27.32 o 
  29   1   2       22.26       38.29     29.51 o 
 -30   2   2       34.22       34.51     27.67 o 
 -28   2   2       69.01       72.75     23.88 o 
 -26   2   2      209.34      269.60     32.54 o 
 -24   2   2      233.06      269.51     17.64 o 
 -22   2   2      851.15      823.97     24.11 o 
 -20   2   2      165.47      182.56     13.44 o 
 -18   2   2      168.20      195.02     14.58 o 
 -16   2   2      716.61      682.48     19.89 o 
 -14   2   2     4930.69     4808.20     55.24 o 
 -12   2   2    13388.64    13798.49    120.07 o 
 -10   2   2     7429.12     7608.02     70.75 o 
  -8   2   2     3546.23     3655.02     55.05 o 
  -6   2   2     2157.55     2245.45     22.10 o 
  -4   2   2     6793.26     6667.02     49.41 o 
  -2   2   2     4637.34     4610.68     33.54 o 
   0   2   2     5123.17     5317.27     39.64 o 
   2   2   2    66539.94    66943.16    460.26 o 
   4   2   2     2530.02     2804.76     28.05 o 
   6   2   2     8893.69     9013.99     77.32 o 
   8   2   2     1916.31     2097.21     24.94 o 
  10   2   2      350.35      401.39     11.75 o 
  12   2   2       82.15       75.47      8.11 o 
  14   2   2     3205.37     3131.25     40.95 o 
  16   2   2      964.61      963.49     26.25 o 
  18   2   2     2146.96     2057.91     42.90 o 
  20   2   2      274.47      289.14     22.16 o 
  22   2   2      630.69      711.64     36.82 o 
  24   2   2      120.66      111.47     22.35 o 
  26   2   2      236.88      256.09     29.03 o 
  28   2   2      250.04      216.32     48.14 o 
 -31   3   2       74.77      115.63     34.75 o 
 -29   3   2      113.36      122.06     28.77 o 
 -27   3   2       16.38       37.62     18.55 o 
 -25   3   2      785.88      856.38     39.21 o 
 -23   3   2      316.80      332.22     20.88 o 
 -21   3   2      899.61      860.42     25.41 o 
 -19   3   2     2764.88     2733.34     46.27 o 
 -17   3   2      278.29      327.21     16.61 o 
 -15   3   2      319.87      290.05     14.01 o 
 -13   3   2     1226.41     1247.24     29.80 o 
 -11   3   2     2420.32     2163.14     31.10 o 
  -9   3   2     2273.20     1954.42     25.67 o 
  -7   3   2     5041.61     4908.83     44.93 o 
  -5   3   2     1481.71     1318.48     16.83 o 
  -3   3   2     1529.92     1455.86     15.94 o 
  -1   3   2      598.73      671.89     10.40 o 
   1   3   2     2255.19     2161.10     21.78 o 
   3   3   2    16785.43    16901.76    125.53 o 
   5   3   2     4961.29     4919.28     46.41 o 
   7   3   2    16054.99    16927.87    139.37 o 
   9   3   2      459.84      491.27     19.03 o 
  11   3   2      229.08      217.76     10.29 o 
  13   3   2      849.56      823.27     26.22 o 
  15   3   2      344.86      361.05     20.36 o 
  17   3   2     2629.32     2677.30     56.41 o 
  19   3   2      932.19      952.65     34.93 o 
  21   3   2      221.80      249.56     22.65 o 
  23   3   2      149.68      147.57     23.02 o 
  25   3   2        5.59       41.16     19.13 o 
  27   3   2        0.69       17.53     21.69 o 
 -30   4   2       17.31       42.11     26.32 o 
 -28   4   2       39.70       16.03     19.27 o 
 -26   4   2      169.74      226.39     29.47 o 
 -24   4   2      666.61      686.06     34.41 o 
 -22   4   2      568.01      610.11     25.02 o 
 -20   4   2     2742.53     2649.04     68.73 o 
 -18   4   2      921.82      902.83     34.65 o 
 -16   4   2      805.88      731.47     23.63 o 
 -14   4   2      442.50      437.07     13.49 o 
 -12   4   2     3019.92     3327.19     62.93 o 
 -10   4   2     2797.18     2777.19     32.34 o 
  -8   4   2    12317.45    12666.02    103.07 o 
  -6   4   2     4777.07     5057.79     46.04 o 
  -4   4   2     2024.99     2109.46     22.31 o 
  -2   4   2      132.72      119.55      5.78 o 
   0   4   2      558.62      639.54     12.14 o 
   2   4   2     2878.29     2527.16     27.46 o 
   4   4   2     5929.07     6436.01     54.61 o 
   6   4   2     1601.88     1390.68     23.74 o 
   8   4   2     4113.91     3961.47     45.28 o 
  10   4   2      496.65      498.19     21.41 o 
  12   4   2       72.13       87.84     10.67 o 
  14   4   2       84.48      101.55     12.43 o 
  16   4   2     1715.98     1713.76     35.61 o 
  18   4   2     1140.09     1137.85     38.65 o 
  20   4   2      194.40      225.69     22.40 o 
  22   4   2      156.94      130.22     20.47 o 
  24   4   2       39.13       30.72     19.89 o 
  26   4   2        9.97       37.49     20.99 o 
 -29   5   2       54.64       82.75     24.77 o 
 -27   5   2       54.95       21.23     19.36 o 
 -25   5   2       97.98       93.45     22.18 o 
 -23   5   2      509.36      555.83     40.42 o 
 -21   5   2      184.21      196.34     18.44 o 
 -19   5   2      469.86      511.56     23.19 o 
 -17   5   2     1072.01     1071.28     30.20 o 
 -15   5   2     1835.07     1617.12     32.09 o 
 -13   5   2      138.82      156.15     12.42 o 
 -11   5   2     1621.09     1646.55     26.68 o 
  -9   5   2     1101.56     1016.40     21.01 o 
  -7   5   2     2563.28     2458.75     28.90 o 
  -5   5   2      313.29      376.46     10.78 o 
  -3   5   2      898.44      851.42     14.24 o 
  -1   5   2      846.49      818.03     14.92 o 
   1   5   2     4983.02     4879.85     44.34 o 
   3   5   2     4739.70     4800.44     45.87 o 
   5   5   2     4659.54     4845.37     46.73 o 
   7   5   2     1548.17     1551.28     23.28 o 
   9   5   2      363.82      386.18     13.86 o 
  11   5   2      557.73      600.44     18.47 o 
  13   5   2      821.54      865.08     24.48 o 
  15   5   2     1864.99     1856.23     37.33 o 
  17   5   2      863.59      896.69     32.00 o 
  19   5   2      288.30      319.13     25.45 o 
  21   5   2      175.03      148.33     21.49 o 
  23   5   2       86.73       60.79     18.55 o 
  25   5   2      105.63       86.65     23.89 o 
 -26   6   2       61.67       69.44     21.78 o 
 -24   6   2       84.85       34.61     16.45 o 
 -22   6   2       33.41       14.01     19.07 o 
 -20   6   2      547.72      555.79     30.09 o 
 -18   6   2      154.53      153.94     16.29 o 
 -16   6   2     1186.43     1141.58     29.04 o 
 -14   6   2     2265.73     2103.90     38.80 o 
 -12   6   2     1185.87     1067.31     29.43 o 
 -10   6   2      892.39      951.98     20.00 o 
  -8   6   2     2174.07     2283.33     31.17 o 
  -6   6   2     1210.33     1216.69     21.03 o 
  -4   6   2     2111.57     2024.12     25.68 o 
  -2   6   2     2839.06     2773.61     29.93 o 
   0   6   2      833.15      821.25     16.95 o 
   2   6   2     2138.87     2105.04     28.61 o 
   4   6   2     1181.88     1091.64     21.27 o 
   6   6   2      700.77      642.44     17.23 o 
   8   6   2      225.76      246.67     12.61 o 
  10   6   2      192.63      207.23     12.35 o 
  12   6   2     1505.95     1561.48     43.25 o 
  14   6   2      368.05      418.86     20.03 o 
  16   6   2      824.78      797.53     26.54 o 
  18   6   2      310.08      286.96     25.75 o 
  20   6   2      195.88      196.93     31.64 o 
  22   6   2       82.86      133.69     22.55 o 
  24   6   2      189.45      250.15     46.55 o 
 -25   7   2      122.60       85.51     30.88 o 
 -23   7   2       18.35        1.29     16.48 o 
 -21   7   2      159.82      154.57     20.50 o 
 -19   7   2      288.20      333.85     22.77 o 
 -17   7   2      121.42      169.02     21.22 o 
 -15   7   2      610.77      638.60     24.23 o 
 -13   7   2      377.26      326.18     17.58 o 
 -11   7   2      780.42      843.18     22.83 o 
  -9   7   2      582.89      562.62     17.37 o 
  -7   7   2      125.23      124.81     10.38 o 
  -5   7   2       17.99       17.32      6.97 o 
  -3   7   2     2006.86     1933.80     26.81 o 
  -1   7   2     2960.28     2798.93     33.20 o 
   1   7   2     1867.52     1735.81     26.75 o 
   3   7   2     1489.39     1362.86     25.48 o 
   5   7   2      172.70      169.75     12.00 o 
   7   7   2     2249.57     2228.24     33.87 o 
   9   7   2     2861.72     2836.41     39.36 o 
  11   7   2     2294.53     2185.59     34.48 o 
  13   7   2      920.45      847.06     27.30 o 
  15   7   2      271.37      237.31     18.19 o 
  17   7   2      140.26      118.43     16.93 o 
  19   7   2       35.78       36.91     17.01 o 
  21   7   2       31.38       30.11     18.44 o 
  23   7   2       93.31      111.99     22.93 o 
 -24   8   2       18.26       23.21     22.33 o 
 -22   8   2       30.10       42.58     19.01 o 
 -20   8   2      218.04      289.39     28.05 o 
 -18   8   2      381.21      403.54     26.60 o 
 -16   8   2      560.65      646.23     29.79 o 
 -14   8   2     1231.86     1193.52     33.91 o 
 -12   8   2      130.99      130.20     16.88 o 
 -10   8   2      365.02      374.56     17.92 o 
  -8   8   2      406.01      382.33     16.19 o 
  -6   8   2      727.82      736.29     19.83 o 
  -4   8   2     3729.43     3588.60     42.28 o 
  -2   8   2     3367.06     3228.82     38.41 o 
   0   8   2        5.00        7.34      7.62 o 
   2   8   2       59.05       50.13      9.37 o 
   4   8   2       63.68       58.07     10.93 o 
   6   8   2      490.92      492.15     18.04 o 
   8   8   2      641.57      621.38     22.53 o 
  10   8   2      662.99      647.23     24.10 o 
  12   8   2      588.14      634.80     25.69 o 
  14   8   2      189.71      195.03     17.77 o 
  16   8   2       14.03        1.70     12.87 o 
  18   8   2       49.20       63.33     19.44 o 
  20   8   2       52.83       45.62     20.03 o 
 -21   9   2      123.88      150.90     26.41 o 
 -19   9   2      164.37      129.84     25.34 o 
 -17   9   2      130.72      133.20     21.70 o 
 -15   9   2      228.96      287.67     24.04 o 
 -13   9   2      621.25      633.27     30.22 o 
 -11   9   2      129.97      107.60     15.01 o 
  -9   9   2      181.47      180.87     15.38 o 
  -7   9   2      267.61      270.98     16.25 o 
  -5   9   2        9.71        6.36      8.55 o 
  -3   9   2      822.65      866.49     21.79 o 
  -1   9   2      628.40      642.75     19.79 o 
   1   9   2      632.93      633.54     20.37 o 
   3   9   2      574.16      580.72     19.92 o 
   5   9   2      203.46      217.70     15.78 o 
   7   9   2      288.46      257.45     16.74 o 
   9   9   2      110.81       94.05     13.96 o 
  11   9   2      605.84      573.28     24.21 o 
  13   9   2      368.57      359.99     22.86 o 
  15   9   2       22.18       25.10     13.89 o 
  17   9   2       13.40        9.39     15.13 o 
 -16  10   2       78.44       58.55     19.55 o 
 -14  10   2      185.87      152.97     22.61 o 
 -12  10   2      221.62      214.48     21.23 o 
 -10  10   2      207.15      223.53     20.59 o 
  -8  10   2      521.23      547.70     23.90 o 
  -6  10   2       26.39        4.72     10.77 o 
  -4  10   2      311.89      244.35     16.72 o 
  -2  10   2      161.48      152.91     13.80 o 
   0  10   2      109.19      125.43     13.71 o 
   2  10   2      266.88      250.60     16.78 o 
   4  10   2      378.28      391.45     19.02 o 
   6  10   2      255.65      234.20     17.91 o 
   8  10   2      173.64      145.64     18.81 o 
  10  10   2       99.90      120.78     16.79 o 
  12  10   2      191.80      193.67     22.19 o 
  14  10   2        4.23       32.39     15.23 o 
 -11  11   2      220.67      241.83     23.41 o 
  -9  11   2      411.59      441.50     30.98 o 
  -7  11   2      114.57      101.47     18.74 o 
  -5  11   2      189.27      210.32     18.65 o 
  -3  11   2      160.88      150.68     17.07 o 
  -1  11   2       45.34       44.48     12.42 o 
   1  11   2       94.18       96.13     14.44 o 
   3  11   2      232.26      227.34     18.50 o 
   5  11   2      438.22      463.56     32.59 o 
   7  11   2      122.54       98.90     16.87 o 
   9  11   2       27.12       14.03     14.13 o 
 -11 -11   3      306.06      395.62     72.65 o 
  -9 -11   3      289.15      524.07     78.56 o 
  -7 -11   3      132.71      155.69     52.84 o 
  -5 -11   3      115.20       75.16     43.33 o 
  -3 -11   3      183.80      176.15     53.39 o 
  -1 -11   3       84.03       80.09     47.26 o 
   1 -11   3      426.13      517.18     75.82 o 
   3 -11   3      277.17      419.91     71.33 o 
   5 -11   3      145.95      158.87     40.82 o 
   7 -11   3       30.86       54.66     32.95 o 
 -18 -10   3       35.51       53.44     36.54 o 
 -16 -10   3      144.90      150.36     40.97 o 
 -14 -10   3      184.30      186.38     52.57 o 
 -12 -10   3      235.69      215.49     62.96 o 
 -10 -10   3      473.25      499.68     52.83 o 
  -8 -10   3      407.80      514.22     71.88 o 
  -6 -10   3      336.96      392.56     65.75 o 
  -4 -10   3      138.73      150.77     45.40 o 
  -2 -10   3      194.37      181.84     50.98 o 
   0 -10   3      208.72      136.21     45.30 o 
   2 -10   3      567.63      707.57     43.81 o 
   4 -10   3      212.91      295.52     33.32 o 
   6 -10   3      202.92      297.55     36.68 o 
   8 -10   3      133.61       96.05     26.52 o 
  10 -10   3       67.51       50.23     24.80 o 
  12 -10   3       52.97       81.87     27.06 o 
  14 -10   3       66.98       88.64     30.67 o 
 -21  -9   3       84.67       80.15     38.80 o 
 -19  -9   3      155.46      111.84     38.89 o 
 -17  -9   3      173.44      231.51     56.73 o 
 -15  -9   3      184.47      159.21     59.14 o 
 -13  -9   3      281.66      288.51     44.17 o 
 -11  -9   3       81.02       71.30     34.63 o 
  -9  -9   3      500.94      526.68     68.27 o 
  -7  -9   3      406.76      469.39     45.87 o 
  -5  -9   3      476.16      544.86     67.29 o 
  -3  -9   3      276.22      307.82     28.44 o 
  -1  -9   3      132.33      100.21     21.80 o 
   1  -9   3      620.77      573.87     36.91 o 
   3  -9   3     1008.24     1003.68     47.32 o 
   5  -9   3      229.23      199.70     27.44 o 
   7  -9   3      732.85      970.97     76.09 o 
   9  -9   3      350.55      479.10     48.87 o 
  11  -9   3      287.21      354.48     59.00 o 
  13  -9   3       59.58       75.35     24.75 o 
  15  -9   3       50.10       14.05     21.08 o 
  17  -9   3       20.03       16.93     23.11 o 
 -24  -8   3       78.74      210.30     46.87 o 
 -22  -8   3       54.07       69.62     42.95 o 
 -20  -8   3      178.63      204.60     43.59 o 
 -18  -8   3      378.87      306.08     47.24 o 
 -16  -8   3      462.40      422.15     50.13 o 
 -14  -8   3      181.51       59.87     29.05 o 
 -12  -8   3       58.38       60.69     28.99 o 
 -10  -8   3       96.37       48.75     19.16 o 
  -8  -8   3      272.81      256.36     26.49 o 
  -6  -8   3      896.70      977.95     40.66 o 
  -4  -8   3     2440.83     2490.59     57.15 o 
  -2  -8   3      238.28      290.10     26.16 o 
   0  -8   3       85.43      113.22     20.84 o 
   2  -8   3      150.78      133.71     21.72 o 
   4  -8   3      522.02      544.23     43.40 o 
   6  -8   3      454.23      469.47     42.66 o 
   8  -8   3     1412.32     1429.31     72.16 o 
  10  -8   3      362.41      402.58     35.13 o 
  12  -8   3      126.54      153.81     26.36 o 
  14  -8   3      295.32      338.56     36.43 o 
  16  -8   3      106.35       77.82     24.05 o 
  18  -8   3      174.99      197.27     45.98 o 
  20  -8   3      135.57      156.05     33.29 o 
 -25  -7   3        5.35       17.25     29.28 o 
 -23  -7   3       71.06       67.11     35.55 o 
 -21  -7   3       66.66       31.34     35.42 o 
 -19  -7   3      332.60      214.78     39.55 o 
 -17  -7   3      361.01      285.08     40.86 o 
 -15  -7   3      289.40      306.03     91.79 o 
 -13  -7   3      700.20      627.53     36.50 o 
 -11  -7   3      594.06      552.01     37.96 o 
  -9  -7   3       60.55       61.34     12.26 o 
  -7  -7   3      716.51      695.58     26.57 o 
  -5  -7   3      633.62      643.74     25.92 o 
  -3  -7   3      919.24      914.38     34.27 o 
  -1  -7   3     3675.61     3741.44     64.00 o 
   1  -7   3      713.19      737.61     32.00 o 
   3  -7   3      303.19      321.62     35.40 o 
   5  -7   3      106.50       69.62     20.62 o 
   7  -7   3      122.03      115.36     20.07 o 
   9  -7   3     1410.51     1417.10     47.83 o 
  11  -7   3      867.66      954.83     40.93 o 
  13  -7   3     1110.97     1053.18     51.59 o 
  15  -7   3      168.13      119.46     25.42 o 
  17  -7   3       46.67       50.96     22.33 o 
  19  -7   3       58.40       87.40     26.03 o 
  21  -7   3      173.10      182.72     32.76 o 
 -28  -6   3       42.60       71.80     38.72 o 
 -26  -6   3       58.27      108.89     39.37 o 
 -24  -6   3       41.27       39.25     22.69 o 
 -22  -6   3       55.70        6.54     24.53 o 
 -20  -6   3      428.38      377.10     40.92 o 
 -18  -6   3     1378.12     1285.60    135.72 o 
 -16  -6   3      264.82      264.78     25.87 o 
 -14  -6   3       94.88       74.63     16.24 o 
 -12  -6   3      652.07      642.47     25.12 o 
 -10  -6   3        0.87        2.44     10.12 o 
  -8  -6   3      610.75      597.03     24.97 o 
  -6  -6   3     6231.99     6021.99     85.37 o 
  -4  -6   3      738.04      708.95     25.22 o 
  -2  -6   3     3204.59     3271.15     81.63 o 
   0  -6   3      750.76      703.10     24.17 o 
   2  -6   3      810.08      875.01     28.49 o 
   4  -6   3     2225.41     2267.08     66.80 o 
   6  -6   3     1428.36     1389.74     51.17 o 
   8  -6   3     4172.80     4171.87     74.73 o 
  10  -6   3      679.99      635.69     40.96 o 
  12  -6   3     1430.34     1315.79     41.71 o 
  14  -6   3      454.24      419.93     34.08 o 
  16  -6   3      406.11      387.27     76.25 o 
  18  -6   3      443.21      516.87     41.90 o 
  20  -6   3      170.44      211.57     31.67 o 
  22  -6   3      253.89      276.24     37.58 o 
  24  -6   3       60.30       70.01     26.77 o 
 -29  -5   3       36.49       38.82     48.19 o 
 -27  -5   3       14.53       -1.78     48.19 o 
 -25  -5   3      208.30      218.85     32.09 o 
 -23  -5   3      459.19      472.44     38.84 o 
 -21  -5   3      648.52      646.41     45.34 o 
 -19  -5   3      287.45      243.11     21.90 o 
 -17  -5   3      187.50      162.84     19.08 o 
 -15  -5   3      256.25      261.70     17.71 o 
 -13  -5   3     1541.64     1674.04     41.41 o 
 -11  -5   3     2219.62     1990.78     40.38 o 
  -9  -5   3     1432.65     1382.18     31.29 o 
  -7  -5   3     1115.22     1071.22     26.89 o 
  -5  -5   3      506.55      487.29     17.08 o 
  -3  -5   3      489.33      437.71     22.05 o 
  -1  -5   3      963.17     1067.03     24.42 o 
   1  -5   3     2735.59     2820.70     56.43 o 
   3  -5   3     6476.15     6745.72     88.72 o 
   5  -5   3     1371.22     1388.43     48.15 o 
   7  -5   3     1047.53     1126.35     57.83 o 
   9  -5   3      723.81      777.78     29.11 o 
  11  -5   3      385.25      384.49     23.50 o 
  13  -5   3     2078.24     2115.87     51.98 o 
  15  -5   3      469.32      536.33     30.22 o 
  17  -5   3      481.85      479.91     33.21 o 
  19  -5   3      135.05      162.43     37.98 o 
  21  -5   3       50.98       57.21     23.36 o 
  23  -5   3       63.87       63.61     24.22 o 
  25  -5   3       28.89       11.38     23.92 o 
 -30  -4   3        6.81       46.36     36.39 o 
 -28  -4   3       91.01      173.20     55.09 o 
 -26  -4   3      131.47      186.14     29.26 o 
 -24  -4   3      677.91      671.45     53.87 o 
 -22  -4   3      550.80      527.49     36.53 o 
 -20  -4   3     1258.67     1192.55     51.67 o 
 -18  -4   3     1388.80     1481.20     44.09 o 
 -16  -4   3      177.19      193.29     16.13 o 
 -14  -4   3     3049.64     3119.23     49.75 o 
 -12  -4   3     2600.97     2449.31     51.38 o 
 -10  -4   3     8073.99     8190.27     95.93 o 
  -8  -4   3     6275.78     6295.44     79.20 o 
  -6  -4   3     2747.50     2705.56     42.24 o 
  -4  -4   3      538.20      605.59     17.64 o 
  -2  -4   3     1451.22     1546.88     35.54 o 
   0  -4   3     6330.67     6859.77     86.46 o 
   2  -4   3     2750.83     2692.90     42.06 o 
   4  -4   3     2150.66     2216.71     54.24 o 
   6  -4   3      716.23      674.65     23.19 o 
   8  -4   3     2496.57     2586.47     54.47 o 
  10  -4   3      912.27      946.37     31.01 o 
  12  -4   3      426.44      402.84     23.37 o 
  14  -4   3      266.61      253.54     21.22 o 
  16  -4   3      977.60      986.75     36.95 o 
  18  -4   3      555.75      533.87     34.06 o 
  20  -4   3       35.62       18.42     18.41 o 
  22  -4   3       65.92       83.76     23.76 o 
  24  -4   3       14.15        7.15     20.75 o 
  26  -4   3       21.64        1.91     22.90 o 
 -31  -3   3        5.03        8.20     62.09 o 
 -29  -3   3      127.14       82.88     34.96 o 
 -27  -3   3      131.91      166.07     32.75 o 
 -25  -3   3      812.86      815.07     41.68 o 
 -23  -3   3      296.32      257.69     24.99 o 
 -21  -3   3      146.23      207.79     31.36 o 
 -19  -3   3      765.25      723.10     30.26 o 
 -17  -3   3      497.29      446.82     23.70 o 
 -15  -3   3      912.26      993.77     23.42 o 
 -13  -3   3     4182.01     4020.60     60.26 o 
 -11  -3   3     5956.25     5799.89     71.42 o 
  -9  -3   3     3930.06     3894.92     50.99 o 
  -7  -3   3     2317.24     2489.41     41.55 o 
  -5  -3   3      736.59      931.69     19.85 o 
  -3  -3   3     1134.49     1185.01     32.74 o 
  -1  -3   3    10484.44    10385.89    122.03 o 
   1  -3   3    17782.06    17213.70    246.51 o 
   3  -3   3     3883.84     3906.35     73.72 o 
   5  -3   3     4843.57     5266.81     83.27 o 
   7  -3   3     1461.68     1673.69     35.94 o 
   9  -3   3     2716.47     2664.40     62.86 o 
  11  -3   3      462.59      451.25     16.13 o 
  13  -3   3      718.12      709.91     20.87 o 
  15  -3   3     1003.90      942.19     33.65 o 
  17  -3   3     1383.85     1304.79     42.82 o 
  19  -3   3       21.45       12.94     19.27 o 
  21  -3   3       55.94       33.50     17.59 o 
  23  -3   3      228.40      222.66     57.86 o 
  25  -3   3       13.91       11.81     21.51 o 
  27  -3   3       44.97       69.88     28.59 o 
 -32  -2   3       99.54      102.42     40.09 o 
 -30  -2   3       19.46       38.66     29.52 o 
 -28  -2   3      238.47      198.65     24.48 o 
 -26  -2   3      138.94      122.29     19.85 o 
 -24  -2   3      139.30      126.05     19.07 o 
 -22  -2   3      602.92      583.62     34.47 o 
 -20  -2   3      266.13      279.22     21.02 o 
 -18  -2   3     1811.36     1649.50     40.38 o 
 -16  -2   3     1895.71     1873.82     31.26 o 
 -14  -2   3      211.07      192.89     14.20 o 
 -12  -2   3     6583.73     7008.83     81.73 o 
 -10  -2   3     1655.30     1619.20     29.19 o 
  -8  -2   3     3225.41     3276.99     42.23 o 
  -6  -2   3     2034.10     2030.67     30.65 o 
  -4  -2   3     8046.34     8320.48    102.23 o 
  -2  -2   3      266.01      290.28     17.80 o 
   0  -2   3     6159.59     6053.55     73.95 o 
   2  -2   3     2827.56     3020.70     86.98 o 
   4  -2   3    10947.65    10958.91    116.48 o 
   6  -2   3     5524.99     5588.16     68.52 o 
   8  -2   3     3993.04     3818.84     47.09 o 
  10  -2   3      960.00      939.41     21.57 o 
  12  -2   3      516.27      532.96     17.91 o 
  14  -2   3     1504.42     1446.60     37.03 o 
  16  -2   3     2759.57     2717.97     55.34 o 
  18  -2   3      692.12      649.04     49.29 o 
  20  -2   3        0.83        8.51     12.35 o 
  22  -2   3      559.03      520.16     35.39 o 
  24  -2   3       91.78       70.37     24.78 o 
  26  -2   3       38.04       30.17     23.49 o 
  28  -2   3      158.09      225.91     36.57 o 
 -31  -1   3      108.83       95.37     63.68 o 
 -29  -1   3      151.32      209.62     25.92 o 
 -27  -1   3      475.56      452.15     30.54 o 
 -25  -1   3      153.50      156.50     20.53 o 
 -23  -1   3      338.90      358.27     24.87 o 
 -21  -1   3     1091.66     1143.24     38.18 o 
 -19  -1   3     1069.23      994.02     25.24 o 
 -17  -1   3     3201.07     3289.00     51.86 o 
 -15  -1   3     3674.33     4018.93     56.89 o 
 -13  -1   3     1872.49     2047.35     32.84 o 
 -11  -1   3     1044.17     1206.94     19.30 o 
  -9  -1   3     1589.26     1733.20     26.26 o 
  -7  -1   3      328.83      348.38     22.39 o 
  -5  -1   3    27992.02    27890.70    378.24 o 
  -3  -1   3    28282.98    28510.88    282.14 o 
  -1  -1   3     5416.15     5420.67    188.41 o 
   1  -1   3     2017.85     2178.53     44.81 o 
   3  -1   3     6764.10     6791.57     74.58 o 
   5  -1   3     5829.81     5818.46     67.89 o 
   7  -1   3     3303.45     3179.79     48.86 o 
   9  -1   3    10078.32     9814.40    106.33 o 
  11  -1   3     6038.36     5921.26     72.61 o 
  13  -1   3      767.33      734.11     25.94 o 
  15  -1   3      219.16      205.08     17.47 o 
  17  -1   3     1420.59     1371.73     38.72 o 
  19  -1   3      347.11      328.84     23.12 o 
  21  -1   3      372.54      341.12     24.97 o 
  23  -1   3      583.14      523.58     44.42 o 
  25  -1   3      168.02      198.57     49.20 o 
  27  -1   3       51.13       83.10     36.54 o 
 -32   0   3      135.70       99.65     28.60 o 
 -30   0   3      205.54      267.26     28.53 o 
 -28   0   3      140.82      222.31     36.57 o 
 -26   0   3      544.38      539.68     31.59 o 
 -24   0   3      160.25      181.02     20.40 o 
 -22   0   3      248.70      275.38     22.05 o 
 -20   0   3       25.39        1.27      7.56 o 
 -18   0   3     2442.11     2599.79     40.34 o 
 -16   0   3     3037.80     3110.81     45.77 o 
 -14   0   3      695.42      812.58     18.29 o 
 -12   0   3     1284.02     1303.61     22.02 o 
 -10   0   3      579.48      599.46     14.99 o 
  -8   0   3      155.64      160.50      6.40 o 
  -6   0   3     2226.63     2245.15     24.55 o 
  -4   0   3    10082.71     9738.25     96.74 o 
  -2   0   3    34663.33    35209.00    269.06 o 
   0   0   3     4401.76     4168.99     39.00 o 
   2   0   3       93.73      130.29      6.98 o 
   4   0   3        7.80       11.85      4.83 o 
   6   0   3        9.31       32.40      5.31 o 
   8   0   3      208.94      182.39     13.48 o 
  10   0   3     5074.73     4621.16     80.99 o 
  12   0   3     4319.03     4118.45     49.62 o 
  14   0   3       56.21       45.99     10.06 o 
  16   0   3       68.65       37.31     12.55 o 
  18   0   3       28.24       10.60     11.91 o 
  20   0   3       11.03       29.37     13.22 o 
  22   0   3     2130.55     2129.54     54.29 o 
  24   0   3      497.93      523.99     43.04 o 
  26   0   3        8.66       20.30     25.83 o 
  28   0   3       18.52      -49.91     71.33 o 
 -31   1   3      110.35      145.35     29.57 o 
 -29   1   3      178.24      266.04     27.86 o 
 -27   1   3      428.70      383.40     29.90 o 
 -25   1   3      106.93      127.36     17.37 o 
 -23   1   3      313.60      319.82     21.63 o 
 -21   1   3     1055.93     1057.78     29.38 o 
 -19   1   3     1054.86     1031.06     25.72 o 
 -17   1   3     3329.99     3271.34     46.85 o 
 -15   1   3     4197.56     4544.37     53.21 o 
 -13   1   3     2045.93     2258.54     32.67 o 
 -11   1   3     1226.92     1345.10     22.70 o 
  -9   1   3     1389.24     1496.67     21.28 o 
  -7   1   3      392.32      448.57     10.30 o 
  -5   1   3    28737.00    29266.79    216.20 o 
  -3   1   3    29831.60    30006.51    234.56 o 
  -1   1   3     5815.44     6083.28     48.65 o 
   1   1   3     2135.71     2344.37     22.70 o 
   3   1   3     6195.78     6176.08     56.33 o 
   5   1   3     5176.37     5235.14     49.35 o 
   7   1   3     3075.56     2998.17     36.40 o 
   9   1   3    10234.91     9951.12     86.64 o 
  11   1   3     6053.93     6064.64     67.08 o 
  13   1   3      707.91      711.14     16.16 o 
  15   1   3      180.06      184.37     20.29 o 
  17   1   3     1348.97     1445.29     34.81 o 
  19   1   3      252.55      220.15     20.19 o 
  21   1   3      366.92      435.09     37.27 o 
  23   1   3      611.95      664.47     37.68 o 
  25   1   3      209.81      230.63     27.83 o 
  27   1   3       67.53       81.42     32.33 o 
 -32   2   3       98.92       52.31     40.97 o 
 -30   2   3       33.40       48.50     23.65 o 
 -28   2   3      253.27      292.51     46.64 o 
 -26   2   3       93.89       55.49     14.70 o 
 -24   2   3      166.45      205.01     16.11 o 
 -22   2   3      472.17      491.72     23.62 o 
 -20   2   3      232.12      238.00     17.83 o 
 -18   2   3     1989.95     1908.23     33.43 o 
 -16   2   3     2018.53     1940.89     41.18 o 
 -14   2   3      354.17      337.79     15.23 o 
 -12   2   3     5986.97     6316.70     65.91 o 
 -10   2   3     1539.53     1476.45     21.85 o 
  -8   2   3     2929.31     2919.99     32.43 o 
  -6   2   3     2357.46     2336.46     23.26 o 
  -4   2   3     8309.91     8397.29     71.45 o 
  -2   2   3      460.52      491.37      7.78 o 
   0   2   3     6353.42     6215.93     47.35 o 
   2   2   3     2293.06     2432.47     22.67 o 
   4   2   3    10886.69    10933.04     85.81 o 
   6   2   3     5357.33     5402.46     50.84 o 
   8   2   3     4388.06     4327.93     42.17 o 
  10   2   3     1127.61     1055.80     20.62 o 
  12   2   3      557.59      557.54     16.30 o 
  14   2   3     1390.19     1351.98     31.32 o 
  16   2   3     2670.50     2590.65     47.47 o 
  18   2   3      635.88      659.21     28.65 o 
  20   2   3        9.83        7.85     14.88 o 
  22   2   3      578.36      569.51     35.42 o 
  24   2   3      123.03      107.62     23.09 o 
  26   2   3       20.17       16.14     23.29 o 
  28   2   3      144.05      192.02     46.72 o 
 -31   3   3       12.00        6.44     22.49 o 
 -29   3   3      162.55      109.38     25.83 o 
 -27   3   3      103.08       65.25     18.51 o 
 -25   3   3      821.54      777.11     29.65 o 
 -23   3   3      311.24      286.58     19.81 o 
 -21   3   3      193.04      202.36     16.15 o 
 -19   3   3      907.85      943.61     26.33 o 
 -17   3   3      631.27      508.00     18.35 o 
 -15   3   3     1101.98     1196.01     23.82 o 
 -13   3   3     4079.08     3939.96     48.99 o 
 -11   3   3     6009.96     5936.00     60.62 o 
  -9   3   3     4164.56     4174.44     43.53 o 
  -7   3   3     2494.99     2685.46     27.05 o 
  -5   3   3      938.12     1098.65     14.36 o 
  -3   3   3     1446.25     1487.21     16.17 o 
  -1   3   3    10193.25     9880.15     71.09 o 
   1   3   3    17873.08    17447.15    123.25 o 
   3   3   3     3658.97     3640.27     35.24 o 
   5   3   3     4197.97     4516.50     43.75 o 
   7   3   3     1162.10     1339.25     21.86 o 
   9   3   3     3117.08     3197.99     37.03 o 
  11   3   3      408.79      421.80     15.28 o 
  13   3   3      684.76      693.29     18.53 o 
  15   3   3      824.11      757.52     29.23 o 
  17   3   3     1239.63     1165.84     36.82 o 
  19   3   3        3.89       -1.22     12.02 o 
  21   3   3       44.17       71.72     18.80 o 
  23   3   3      255.43      265.50     28.44 o 
  25   3   3       21.88       56.11     22.79 o 
  27   3   3       40.81       57.49     22.96 o 
 -30   4   3       14.16       34.42     24.23 o 
 -28   4   3       82.43      109.22     22.34 o 
 -26   4   3      139.13      154.47     19.33 o 
 -24   4   3      677.62      611.06     30.98 o 
 -22   4   3      594.58      594.51     26.36 o 
 -20   4   3     1165.07     1215.58     31.72 o 
 -18   4   3     1285.96     1320.86     31.85 o 
 -16   4   3      193.12      178.92     14.22 o 
 -14   4   3     3055.95     2993.51     49.63 o 
 -12   4   3     2555.11     2406.35     36.64 o 
 -10   4   3     8184.50     8324.96     73.03 o 
  -8   4   3     5756.34     5695.26     50.88 o 
  -6   4   3     2831.04     2805.37     27.88 o 
  -4   4   3      453.63      489.37     12.28 o 
  -2   4   3     1523.48     1606.34     24.95 o 
   0   4   3     5652.97     5930.73     48.82 o 
   2   4   3     3194.47     3107.99     31.92 o 
   4   4   3     2410.98     2474.83     27.92 o 
   6   4   3      494.20      459.43     13.18 o 
   8   4   3     2682.54     2761.11     34.17 o 
  10   4   3      859.71      858.12     21.46 o 
  12   4   3      297.16      304.94     19.59 o 
  14   4   3      318.29      299.70     16.84 o 
  16   4   3     1092.39     1123.14     44.50 o 
  18   4   3      610.20      547.76     36.62 o 
  20   4   3       65.77       39.74     15.29 o 
  22   4   3       40.94       22.00     16.82 o 
  24   4   3        7.46       -2.45     17.06 o 
  26   4   3       35.42       28.50     21.72 o 
 -29   5   3       25.51       43.14     25.80 o 
 -27   5   3       23.57        0.29     19.60 o 
 -25   5   3      204.74      212.43     21.43 o 
 -23   5   3      463.47      501.16     26.81 o 
 -21   5   3      546.81      568.72     26.55 o 
 -19   5   3      208.08      167.90     16.18 o 
 -17   5   3      114.27      107.94     13.86 o 
 -15   5   3      204.06      221.99     14.72 o 
 -13   5   3     1437.59     1382.33     28.95 o 
 -11   5   3     2383.63     2132.66     29.18 o 
  -9   5   3     1216.41     1190.56     19.86 o 
  -7   5   3     1111.37     1054.44     17.20 o 
  -5   5   3      432.75      410.71     11.07 o 
  -3   5   3      337.59      307.75      9.68 o 
  -1   5   3     1194.78     1323.66     18.89 o 
   1   5   3     3074.04     3128.91     34.08 o 
   3   5   3     6884.24     7035.40     61.39 o 
   5   5   3     1377.89     1359.98     21.54 o 
   7   5   3      816.43      870.53     17.81 o 
   9   5   3      755.56      783.35     18.96 o 
  11   5   3      398.10      397.74     17.80 o 
  13   5   3     2205.53     2151.57     38.54 o 
  15   5   3      527.95      570.53     32.67 o 
  17   5   3      509.76      511.85     28.95 o 
  19   5   3      132.87      135.67     20.19 o 
  21   5   3       47.15       29.22     17.01 o 
  23   5   3       57.25       78.15     21.78 o 
  25   5   3       30.20       34.32     21.34 o 
 -28   6   3       53.31       78.86     26.66 o 
 -26   6   3       71.62       39.63     31.56 o 
 -24   6   3       63.43       53.37     19.20 o 
 -22   6   3       73.44       89.03     17.09 o 
 -20   6   3      448.42      439.92     30.40 o 
 -18   6   3     1356.41     1260.39     45.84 o 
 -16   6   3      243.50      252.00     16.72 o 
 -14   6   3       50.96       32.46     10.42 o 
 -12   6   3      819.50      818.57     23.98 o 
 -10   6   3       20.95       12.81      6.79 o 
  -8   6   3      531.95      446.54     15.53 o 
  -6   6   3     6130.29     5800.87     54.55 o 
  -4   6   3      616.86      571.66     13.43 o 
  -2   6   3     2927.73     2849.89     31.91 o 
   0   6   3      874.65      804.27     19.65 o 
   2   6   3     1009.76      997.72     19.56 o 
   4   6   3     2269.68     2208.83     31.38 o 
   6   6   3     1412.29     1404.53     25.92 o 
   8   6   3     4150.12     4031.75     46.66 o 
  10   6   3      798.37      756.80     23.16 o 
  12   6   3     1411.98     1316.88     28.65 o 
  14   6   3      487.94      453.25     20.75 o 
  16   6   3      482.34      494.67     27.05 o 
  18   6   3      507.63      508.37     31.07 o 
  20   6   3      165.13      178.76     23.50 o 
  22   6   3      216.67      203.94     52.52 o 
  24   6   3       43.30       43.88     22.71 o 
 -25   7   3       14.02       -4.75     17.03 o 
 -23   7   3       95.54       99.33     21.69 o 
 -21   7   3      102.32       93.29     20.10 o 
 -19   7   3      311.63      278.54     25.91 o 
 -17   7   3      294.12      256.31     22.69 o 
 -15   7   3      276.05      276.44     21.62 o 
 -13   7   3      618.11      538.26     20.40 o 
 -11   7   3      544.65      534.76     18.97 o 
  -9   7   3       71.35       84.63     12.50 o 
  -7   7   3      643.72      667.84     17.65 o 
  -5   7   3      648.32      599.72     16.12 o 
  -3   7   3      817.14      783.95     17.45 o 
  -1   7   3     3418.32     3316.97     38.70 o 
   1   7   3      673.48      682.40     18.25 o 
   3   7   3      314.86      328.12     14.42 o 
   5   7   3       80.27       85.42     10.31 o 
   7   7   3      208.20      224.22     13.53 o 
   9   7   3     1314.90     1303.06     26.16 o 
  11   7   3      852.47      906.44     23.77 o 
  13   7   3     1028.74      986.07     29.66 o 
  15   7   3      234.89      249.15     20.15 o 
  17   7   3       47.37       90.64     17.56 o 
  19   7   3       74.72       96.95     20.76 o 
  21   7   3      175.39      222.06     27.08 o 
 -24   8   3       61.73       85.85     22.94 o 
 -22   8   3       48.07       77.58     20.41 o 
 -20   8   3      217.20      168.60     24.76 o 
 -18   8   3      409.90      363.87     27.10 o 
 -16   8   3      469.03      461.54     28.39 o 
 -14   8   3      215.58      219.11     20.41 o 
 -12   8   3       23.98       24.98     12.52 o 
 -10   8   3      120.74      104.02     13.40 o 
  -8   8   3      351.27      368.40     17.36 o 
  -6   8   3     1056.88     1072.71     22.36 o 
  -4   8   3     2598.22     2569.33     34.70 o 
  -2   8   3      234.81      223.85     12.85 o 
   0   8   3      153.59      154.84     11.48 o 
   2   8   3      230.73      222.40     13.15 o 
   4   8   3      412.69      421.49     22.17 o 
   6   8   3      464.38      442.35     20.04 o 
   8   8   3     1355.62     1340.21     29.19 o 
  10   8   3      385.96      445.12     19.02 o 
  12   8   3      123.39      152.58     16.21 o 
  14   8   3      297.57      283.72     20.37 o 
  16   8   3       69.92       61.21     17.30 o 
  18   8   3      135.26      127.76     20.92 o 
  20   8   3      112.40      129.57     27.95 o 
 -21   9   3       95.40      114.31     23.28 o 
 -19   9   3      172.29      151.83     23.49 o 
 -17   9   3      201.02      182.91     23.25 o 
 -15   9   3      208.58      187.36     22.96 o 
 -13   9   3      316.93      301.55     25.71 o 
 -11   9   3       68.47       60.28     14.46 o 
  -9   9   3      469.44      526.29     23.77 o 
  -7   9   3      401.35      459.27     22.12 o 
  -5   9   3      513.20      535.34     19.29 o 
  -3   9   3      279.58      281.71     15.08 o 
  -1   9   3      163.93      176.69     13.05 o 
   1   9   3      672.62      671.67     21.75 o 
   3   9   3      889.75      845.76     34.26 o 
   5   9   3      178.62      177.01     14.56 o 
   7   9   3      745.18      786.78     24.77 o 
   9   9   3      395.61      403.39     21.30 o 
  11   9   3      330.98      341.24     22.16 o 
  13   9   3       48.91       51.45     14.84 o 
  15   9   3       30.65       -4.22     13.79 o 
  17   9   3       12.87       13.15     17.01 o 
 -18  10   3       51.02       52.92     20.74 o 
 -16  10   3      182.78      214.43     30.60 o 
 -14  10   3      182.63      173.75     23.67 o 
 -12  10   3      221.35      292.33     24.69 o 
 -10  10   3      424.55      474.61     26.53 o 
  -8  10   3      352.99      363.08     23.75 o 
  -6  10   3      426.53      452.78     25.28 o 
  -4  10   3      181.32      229.77     16.82 o 
  -2  10   3      242.19      278.26     16.70 o 
   0  10   3      218.51      219.12     16.77 o 
   2  10   3      542.17      538.09     22.52 o 
   4  10   3      151.36      195.35     16.41 o 
   6  10   3      195.67      208.62     18.33 o 
   8  10   3      141.43      211.96     18.34 o 
  10  10   3       84.41       84.35     15.96 o 
  12  10   3       70.53       68.36     16.17 o 
  14  10   3       54.78       60.66     17.55 o 
 -11  11   3      329.44      349.74     25.89 o 
  -9  11   3      244.43      266.41     23.63 o 
  -7  11   3      143.21      134.52     19.01 o 
  -5  11   3      138.61      111.79     18.08 o 
  -3  11   3      164.39      193.48     19.57 o 
  -1  11   3       89.38       74.31     14.93 o 
   1  11   3      393.80      464.94     23.24 o 
   3  11   3      259.89      299.75     23.56 o 
   5  11   3      151.83      157.23     18.17 o 
   7  11   3       46.23       17.59     13.92 o 
 -11 -11   4      312.07      378.77     72.87 o 
  -9 -11   4      136.72       91.25     45.30 o 
  -7 -11   4      132.59      149.56     52.95 o 
  -5 -11   4       77.51       18.27     39.28 o 
  -3 -11   4      354.49      396.28     70.68 o 
  -1 -11   4      415.16      521.88     76.04 o 
   1 -11   4      270.70      290.15     65.43 o 
   3 -11   4      200.01      216.07     43.19 o 
   5 -11   4      129.57      182.98     41.33 o 
   7 -11   4       55.27       45.11     31.79 o 
 -18 -10   4      181.92      130.43     74.51 o 
 -16 -10   4       69.48       46.02     34.06 o 
 -14 -10   4      118.51      193.87     59.52 o 
 -12 -10   4      547.45      565.88     57.68 o 
 -10 -10   4      184.24      297.04     63.02 o 
  -8 -10   4      158.33      186.87     49.56 o 
  -6 -10   4      191.45      189.17     52.41 o 
  -4 -10   4      467.35      362.03     63.79 o 
  -2 -10   4      308.67      212.69     52.30 o 
   0 -10   4      277.56      327.72     43.06 o 
   2 -10   4      258.97      275.99     43.22 o 
   4 -10   4      425.58      418.32     49.00 o 
   6 -10   4       81.43       77.12     31.81 o 
   8 -10   4       47.90       20.60     28.01 o 
  10 -10   4       46.15       43.15     22.93 o 
  12 -10   4      146.13      153.46     32.28 o 
 -21  -9   4        9.76       14.91     30.36 o 
 -19  -9   4      236.55      182.43     61.38 o 
 -17  -9   4      542.70      571.35     82.99 o 
 -15  -9   4       75.98       84.03     31.44 o 
 -13  -9   4      326.62      375.90     70.08 o 
 -11  -9   4      237.95      259.52     41.56 o 
  -9  -9   4      153.55      164.80     35.17 o 
  -7  -9   4     1299.17     1029.32     89.28 o 
  -5  -9   4      937.80      972.64     84.14 o 
  -3  -9   4     1044.55     1030.18     60.02 o 
  -1  -9   4      973.89     1017.60     60.70 o 
   1  -9   4      169.06      233.39     28.05 o 
   3  -9   4      356.36      391.15     34.14 o 
   5  -9   4      343.40      430.19     38.97 o 
   7  -9   4      336.57      403.57     44.37 o 
   9  -9   4      524.83      533.31     61.03 o 
  11  -9   4      189.76      199.43     34.41 o 
  13  -9   4       71.13       52.49     24.18 o 
  15  -9   4      127.73      164.92     36.25 o 
 -24  -8   4      126.42      124.30     31.94 o 
 -22  -8   4      103.38      115.66     38.89 o 
 -20  -8   4      247.39      248.83     47.29 o 
 -18  -8   4      463.75      557.83     56.09 o 
 -16  -8   4      177.25      209.20     39.93 o 
 -14  -8   4      316.50      267.72     40.55 o 
 -12  -8   4      160.75      239.71     37.88 o 
 -10  -8   4      128.22      138.41     31.32 o 
  -8  -8   4      133.28      155.19     40.57 o 
  -6  -8   4      510.60      540.35     34.41 o 
  -4  -8   4      141.68      160.53     21.20 o 
  -2  -8   4      268.05      247.07     24.85 o 
   0  -8   4       30.18       25.61     17.92 o 
   2  -8   4      115.92      137.63     22.06 o 
   4  -8   4       96.68      114.89     27.71 o 
   6  -8   4      267.73      308.24     37.36 o 
   8  -8   4     1182.89     1250.40     97.76 o 
  10  -8   4      431.19      480.07     37.85 o 
  12  -8   4       38.21       31.40     21.17 o 
  14  -8   4      294.76      286.04     35.50 o 
  16  -8   4       59.33       26.15     23.26 o 
  18  -8   4      143.06      133.94     37.10 o 
 -25  -7   4       76.56       63.87     27.78 o 
 -23  -7   4       60.34       87.13     27.01 o 
 -21  -7   4       54.49       30.51     29.73 o 
 -19  -7   4      748.37      803.00     88.13 o 
 -17  -7   4      446.21      555.72     51.48 o 
 -15  -7   4      161.44      199.91     34.94 o 
 -13  -7   4      623.53      647.99     49.76 o 
 -11  -7   4      125.33       92.57     28.41 o 
  -9  -7   4      488.35      506.25     23.43 o 
  -7  -7   4      906.76      871.49     27.73 o 
  -5  -7   4     1599.75     1575.03     39.05 o 
  -3  -7   4      324.30      286.21     24.12 o 
  -1  -7   4     1192.41     1200.24     39.27 o 
   1  -7   4      109.02      133.59     18.32 o 
   3  -7   4      458.68      399.63     30.71 o 
   5  -7   4      469.05      533.40     35.22 o 
   7  -7   4      545.08      618.70     33.73 o 
   9  -7   4     1396.57     1327.06     42.66 o 
  11  -7   4      159.03      122.43     24.62 o 
  13  -7   4      174.26      189.03     28.85 o 
  15  -7   4      374.13      385.12     37.48 o 
  17  -7   4        0.88      -19.65     17.74 o 
  19  -7   4      214.63      241.13     64.73 o 
  21  -7   4      222.73      249.08     37.30 o 
 -28  -6   4       25.45       21.89     34.61 o 
 -26  -6   4       40.67       51.59     24.74 o 
 -24  -6   4      260.75      313.13     36.71 o 
 -22  -6   4      219.77      170.99     34.73 o 
 -20  -6   4      207.71      256.99     38.79 o 
 -18  -6   4     2523.23     2830.23    103.72 o 
 -16  -6   4      538.61      608.65     49.61 o 
 -14  -6   4      864.08      870.06     38.88 o 
 -12  -6   4      606.01      595.06     29.41 o 
 -10  -6   4      276.44      285.83     19.71 o 
  -8  -6   4      683.63      717.83     23.39 o 
  -6  -6   4     3238.12     3364.73     56.87 o 
  -4  -6   4      471.52      436.03     19.88 o 
  -2  -6   4     2576.55     2648.57     53.66 o 
   0  -6   4     2465.64     2491.91     51.46 o 
   2  -6   4      836.17      825.80     50.01 o 
   4  -6   4      474.52      468.82     30.90 o 
   6  -6   4      100.79       85.03     16.67 o 
   8  -6   4     2228.59     2264.22     54.65 o 
  10  -6   4     3311.94     3271.05     67.21 o 
  12  -6   4      439.48      513.42     29.33 o 
  14  -6   4     1043.52      977.32     49.44 o 
  16  -6   4       93.95       84.85     35.21 o 
  18  -6   4       16.65       14.29     20.45 o 
  20  -6   4      289.89      254.54     34.47 o 
  22  -6   4       35.45       31.97     24.87 o 
 -29  -5   4       68.49       41.35     33.53 o 
 -27  -5   4       94.75       96.91     26.69 o 
 -25  -5   4      185.42      210.95     31.42 o 
 -23  -5   4      505.64      437.25     37.91 o 
 -21  -5   4       50.50       49.47     25.02 o 
 -19  -5   4      162.48      143.17     26.08 o 
 -17  -5   4       29.26       25.19     26.93 o 
 -15  -5   4      186.76      173.59     15.38 o 
 -13  -5   4     1739.83     1695.60     37.78 o 
 -11  -5   4     3232.07     3186.96     60.98 o 
  -9  -5   4      388.41      350.84     17.73 o 
  -7  -5   4      830.81      870.85     23.73 o 
  -5  -5   4     5139.23     5184.43     66.75 o 
  -3  -5   4     3980.26     3993.07     58.55 o 
  -1  -5   4     2327.63     2374.85     41.91 o 
   1  -5   4     1012.87     1005.89     25.34 o 
   3  -5   4     2338.21     2251.72     49.83 o 
   5  -5   4     2438.65     2285.26     61.26 o 
   7  -5   4      762.72      793.15     28.83 o 
   9  -5   4     1405.04     1407.35     49.57 o 
  11  -5   4      535.89      503.11     26.73 o 
  13  -5   4      716.99      718.63     37.81 o 
  15  -5   4      962.31      934.43     52.38 o 
  17  -5   4      258.16      237.51     27.40 o 
  19  -5   4       36.73       16.08     19.81 o 
  21  -5   4       64.69       59.03     26.19 o 
  23  -5   4        8.73        4.10     21.06 o 
 -30  -4   4        1.45      -29.50     27.05 o 
 -28  -4   4       62.93       64.89     23.96 o 
 -26  -4   4      308.41      288.49     33.68 o 
 -24  -4   4      879.57      970.86     50.52 o 
 -22  -4   4      981.26      984.34     77.34 o 
 -20  -4   4      724.90      636.25     38.38 o 
 -18  -4   4      297.07      304.80     18.91 o 
 -16  -4   4      390.62      383.20     19.11 o 
 -14  -4   4     1750.92     1694.13     36.54 o 
 -12  -4   4     7539.20     7550.94     91.27 o 
 -10  -4   4     6272.55     6231.10     76.62 o 
  -8  -4   4     1050.82     1142.01     26.42 o 
  -6  -4   4      715.08      765.06     19.11 o 
  -4  -4   4      144.14      148.17     11.38 o 
  -2  -4   4     1616.02     1751.24     36.21 o 
   0  -4   4     3162.68     3041.54     54.03 o 
   2  -4   4     5953.00     5678.42     74.76 o 
   4  -4   4    10477.52    10152.83    164.96 o 
   6  -4   4      932.28      989.28     28.83 o 
   8  -4   4      266.09      279.28     19.24 o 
  10  -4   4       30.82       14.98     12.29 o 
  12  -4   4     1176.45     1167.77     36.84 o 
  14  -4   4     2046.59     1971.09     63.32 o 
  16  -4   4     1117.23     1190.31     45.75 o 
  18  -4   4      625.78      638.57     37.58 o 
  20  -4   4       36.89       45.37     24.72 o 
  22  -4   4       44.05       51.73     42.86 o 
  24  -4   4       39.62       24.64     22.57 o 
 -31  -3   4       36.71       36.30     33.39 o 
 -29  -3   4       46.73       59.35     23.07 o 
 -27  -3   4      532.92      580.15     42.30 o 
 -25  -3   4      229.36      273.16     30.75 o 
 -23  -3   4       12.33       37.80     18.45 o 
 -21  -3   4       42.17       39.31     13.45 o 
 -19  -3   4     1092.60     1167.98     36.31 o 
 -17  -3   4      818.28      821.53     25.59 o 
 -15  -3   4      480.37      481.31     16.79 o 
 -13  -3   4     3373.60     3244.12     51.48 o 
 -11  -3   4     2413.55     2418.62     40.18 o 
  -9  -3   4     2857.23     2717.00     39.08 o 
  -7  -3   4     4299.13     4514.37     55.18 o 
  -5  -3   4     2580.07     2608.75     34.04 o 
  -3  -3   4      722.36      685.54     16.77 o 
  -1  -3   4     4942.35     5294.83     69.30 o 
   1  -3   4     3391.43     3390.23     96.57 o 
   3  -3   4    11944.94    11859.91    181.92 o 
   5  -3   4     1995.94     2169.91     40.77 o 
   7  -3   4     1110.71     1052.01     28.72 o 
   9  -3   4      801.01      761.10     23.19 o 
  11  -3   4     1093.25      995.11     32.55 o 
  13  -3   4      389.99      408.67     20.96 o 
  15  -3   4      612.04      636.94     30.74 o 
  17  -3   4        6.88        5.82     12.56 o 
  19  -3   4      788.10      766.37     33.94 o 
  21  -3   4       41.15       32.59     18.57 o 
  23  -3   4       81.04      127.80     28.41 o 
  25  -3   4        3.58       12.71     22.39 o 
 -32  -2   4      143.85       85.90     35.34 o 
 -30  -2   4        8.34      -16.96     19.98 o 
 -28  -2   4       89.79       66.92     22.57 o 
 -26  -2   4      211.89      267.80     35.06 o 
 -24  -2   4      312.82      390.77     29.50 o 
 -22  -2   4     1853.01     1756.95     74.62 o 
 -20  -2   4      778.85      739.40     29.87 o 
 -18  -2   4      790.60      811.67     31.51 o 
 -16  -2   4     1678.43     1848.94     39.73 o 
 -14  -2   4     2343.19     2127.26     43.96 o 
 -12  -2   4     2611.95     2437.27     36.84 o 
 -10  -2   4     1681.56     1617.80     26.35 o 
  -8  -2   4     3184.58     3062.56     46.51 o 
  -6  -2   4     3515.49     3391.84     44.72 o 
  -4  -2   4     8070.69     7903.81    108.21 o 
  -2  -2   4     1360.07     1344.82     32.78 o 
   0  -2   4      203.54      196.52     16.23 o 
   2  -2   4     8722.22     8908.95    105.48 o 
   4  -2   4     4143.12     4194.10     54.34 o 
   6  -2   4      292.44      307.68     13.75 o 
   8  -2   4     5892.83     6037.80     76.76 o 
  10  -2   4     1763.78     1700.89     28.28 o 
  12  -2   4      716.47      684.83     26.30 o 
  14  -2   4     2899.05     2768.97     55.37 o 
  16  -2   4     2497.30     2533.48     54.92 o 
  18  -2   4      674.18      644.66     29.90 o 
  20  -2   4      106.53      111.18     25.15 o 
  22  -2   4      253.20      309.90     31.07 o 
  24  -2   4      190.04      224.54     32.56 o 
  26  -2   4      121.95       74.55     27.27 o 
 -31  -1   4      161.19      212.61     33.13 o 
 -29  -1   4       55.86       89.01     24.43 o 
 -27  -1   4      430.57      480.82     31.10 o 
 -25  -1   4      212.61      186.68     21.54 o 
 -23  -1   4      126.81      124.57     17.77 o 
 -21  -1   4      408.74      362.37     23.33 o 
 -19  -1   4      441.58      475.29     19.87 o 
 -17  -1   4     2127.47     2170.80     41.89 o 
 -15  -1   4     1754.38     1738.93     29.44 o 
 -13  -1   4      632.91      614.62     14.20 o 
 -11  -1   4      302.04      307.66      9.40 o 
  -9  -1   4     1240.74     1249.57     22.68 o 
  -7  -1   4     3038.11     3021.72     42.82 o 
  -5  -1   4    54046.48    54775.29    532.70 o 
  -3  -1   4    67081.28    66910.42    813.38 o 
  -1  -1   4     8612.92     8401.40     88.74 o 
   1  -1   4     9870.55     9970.22    110.68 o 
   3  -1   4     2959.17     3207.71     42.26 o 
   5  -1   4     3810.55     3740.19     49.72 o 
   7  -1   4     6261.66     6072.55     81.03 o 
   9  -1   4     7523.09     7769.25    101.33 o 
  11  -1   4      805.47      808.07     20.25 o 
  13  -1   4       88.76       83.30     13.30 o 
  15  -1   4       30.90       18.12     12.03 o 
  17  -1   4       96.22       76.56     14.98 o 
  19  -1   4      567.50      611.81     29.87 o 
  21  -1   4      556.04      583.93     31.07 o 
  23  -1   4      226.05      293.41     29.88 o 
  25  -1   4      167.56      188.25     27.11 o 
  27  -1   4        5.60        4.04     26.40 o 
 -32   0   4      204.95      188.20     39.17 o 
 -30   0   4      137.60      129.71     22.67 o 
 -28   0   4      105.81       64.98     19.06 o 
 -26   0   4      299.81      306.92     25.68 o 
 -24   0   4      284.74      268.63     23.57 o 
 -22   0   4     4257.79     4485.18     84.77 o 
 -20   0   4     1062.24     1068.60     27.24 o 
 -18   0   4     2651.06     2569.22     39.79 o 
 -16   0   4       32.78       24.12      6.50 o 
 -14   0   4     1207.69     1389.93     24.25 o 
 -12   0   4      787.48      949.58     18.29 o 
 -10   0   4      668.16      595.62     12.53 o 
  -8   0   4    12858.75    12150.52    121.71 o 
  -6   0   4      166.10      331.01     14.99 o 
  -4   0   4   103641.95   104416.70    948.57 o 
  -2   0   4    62191.58    64019.16    486.24 o 
   0   0   4      712.77      793.00     14.67 o 
   2   0   4     2851.52     2922.44     33.42 o 
   4   0   4     4265.07     4702.79     56.71 o 
   6   0   4      330.11      310.23     12.53 o 
   8   0   4      291.35      231.85     10.23 o 
  10   0   4     3558.81     3230.46     46.27 o 
  12   0   4      914.05      926.22     23.77 o 
  14   0   4      304.36      265.50     19.81 o 
  16   0   4     3994.96     4027.12     70.84 o 
  18   0   4      752.08      722.39     30.61 o 
  20   0   4     2127.13     2200.12     56.73 o 
  22   0   4       24.73       -3.52     14.60 o 
  24   0   4      548.25      524.30     36.15 o 
  26   0   4       16.72       22.88     22.92 o 
 -31   1   4      167.78      223.92     28.70 o 
 -29   1   4       43.56       51.66     18.92 o 
 -27   1   4      388.00      453.78     27.10 o 
 -25   1   4      164.38      137.38     23.48 o 
 -23   1   4      104.25       99.13     14.78 o 
 -21   1   4      539.06      530.03     30.71 o 
 -19   1   4      575.09      576.25     19.59 o 
 -17   1   4     2237.73     2329.43     55.23 o 
 -15   1   4     1838.02     1824.82     30.72 o 
 -13   1   4      737.17      708.64     16.97 o 
 -11   1   4      196.76      181.16      8.33 o 
  -9   1   4     1575.43     1639.11     23.78 o 
  -7   1   4     2962.81     2851.31     29.64 o 
  -5   1   4    54820.30    55416.63    454.58 o 
  -3   1   4    68088.52    68860.85    549.03 o 
  -1   1   4     8388.56     8357.88     69.71 o 
   1   1   4     9035.23     9024.06     71.58 o 
   3   1   4     3427.78     3707.87     35.72 o 
   5   1   4     3798.13     3805.60     53.11 o 
   7   1   4     6776.70     6773.22     83.56 o 
   9   1   4     7439.62     7771.30     89.50 o 
  11   1   4      806.41      781.48     26.46 o 
  13   1   4       89.88      109.36     12.20 o 
  15   1   4       49.46       47.91     12.97 o 
  17   1   4       50.61       56.95     14.18 o 
  19   1   4      598.81      618.84     29.89 o 
  21   1   4      502.88      451.67     31.87 o 
  23   1   4      252.74      280.08     29.23 o 
  25   1   4      163.73      186.37     27.57 o 
  27   1   4        2.36       -1.49     22.71 o 
 -32   2   4      141.37       79.24     33.58 o 
 -30   2   4       10.38       12.90     20.13 o 
 -28   2   4       95.53      116.24     21.06 o 
 -26   2   4      163.42      228.86     22.67 o 
 -24   2   4      283.01      338.38     20.09 o 
 -22   2   4     1709.29     1673.79     37.77 o 
 -20   2   4      836.32      821.90     24.68 o 
 -18   2   4      944.25      985.91     26.64 o 
 -16   2   4     1666.05     1818.70     34.22 o 
 -14   2   4     2305.75     2200.73     35.28 o 
 -12   2   4     2299.40     2100.59     30.13 o 
 -10   2   4     1576.23     1540.88     23.45 o 
  -8   2   4     3557.70     3536.28     34.29 o 
  -6   2   4     3880.33     3711.76     37.69 o 
  -4   2   4     8137.61     7948.11     65.48 o 
  -2   2   4     1596.52     1565.37     15.59 o 
   0   2   4      201.34      202.01      5.91 o 
   2   2   4     8196.05     8406.13     62.84 o 
   4   2   4     4280.86     4358.36     42.66 o 
   6   2   4      173.10      220.89      8.39 o 
   8   2   4     5946.76     6090.59     58.19 o 
  10   2   4     1841.09     1789.61     26.17 o 
  12   2   4      619.01      584.19     21.90 o 
  14   2   4     2704.72     2645.65     58.93 o 
  16   2   4     2215.51     2287.72     55.17 o 
  18   2   4      754.88      737.42     36.21 o 
  20   2   4       69.20       64.46     18.92 o 
  22   2   4      313.17      375.21     31.50 o 
  24   2   4      183.16      259.99     29.62 o 
  26   2   4      105.67       92.03     29.03 o 
 -31   3   4       26.63       26.88     22.55 o 
 -29   3   4       74.76       91.66     24.81 o 
 -27   3   4      504.52      510.97     29.56 o 
 -25   3   4      218.74      280.37     20.79 o 
 -23   3   4       28.75       33.78     11.95 o 
 -21   3   4       25.71       19.45     10.96 o 
 -19   3   4     1251.31     1300.30     30.56 o 
 -17   3   4      884.48      913.15     23.29 o 
 -15   3   4      391.96      395.64     14.64 o 
 -13   3   4     3333.58     3155.73     40.12 o 
 -11   3   4     2508.01     2459.62     32.42 o 
  -9   3   4     2871.86     2698.04     28.54 o 
  -7   3   4     4670.85     4791.20     41.79 o 
  -5   3   4     2573.18     2584.52     29.37 o 
  -3   3   4      723.93      669.31     10.58 o 
  -1   3   4     5190.93     5566.46     44.16 o 
   1   3   4     2974.69     2952.63     28.33 o 
   3   3   4    11771.94    11619.70     86.28 o 
   5   3   4     2406.06     2581.85     27.20 o 
   7   3   4      885.27      812.41     15.04 o 
   9   3   4      961.33      914.91     17.69 o 
  11   3   4     1087.19     1083.03     21.46 o 
  13   3   4      342.73      388.04     25.31 o 
  15   3   4      464.14      479.24     25.21 o 
  17   3   4       21.54       20.27     13.65 o 
  19   3   4      776.22      695.83     54.96 o 
  21   3   4       62.94       51.34     18.58 o 
  23   3   4       99.66      166.19     26.09 o 
  25   3   4        1.01      -13.95     18.14 o 
 -30   4   4        2.90      -25.74     25.16 o 
 -28   4   4       67.93       64.39     16.80 o 
 -26   4   4      288.86      325.89     23.41 o 
 -24   4   4      905.80      868.70     31.71 o 
 -22   4   4      997.96     1092.31     32.97 o 
 -20   4   4      597.78      617.83     25.08 o 
 -18   4   4      285.74      307.44     20.48 o 
 -16   4   4      274.35      298.33     15.78 o 
 -14   4   4     1809.82     1699.83     30.86 o 
 -12   4   4     7649.89     7331.50     72.01 o 
 -10   4   4     6263.09     6122.27     56.64 o 
  -8   4   4      873.33      928.76     15.88 o 
  -6   4   4      704.07      733.99     13.50 o 
  -4   4   4      187.24      210.71      8.01 o 
  -2   4   4     2002.78     2087.44     22.69 o 
   0   4   4     2848.36     2714.38     29.23 o 
   2   4   4     5514.27     5132.11     46.28 o 
   4   4   4    10686.65    10702.21     87.68 o 
   6   4   4     1168.99     1341.49     21.18 o 
   8   4   4      187.91      223.11     12.60 o 
  10   4   4       62.83       59.94      9.64 o 
  12   4   4      954.82      943.41     23.93 o 
  14   4   4     2018.20     1986.15     48.17 o 
  16   4   4     1207.23     1175.34     38.60 o 
  18   4   4      587.17      541.60     36.30 o 
  20   4   4       66.03      109.38     22.22 o 
  22   4   4       28.36       -1.26     15.77 o 
  24   4   4       52.83       60.62     22.83 o 
 -29   5   4       86.48       67.41     26.05 o 
 -27   5   4       91.89       55.26     18.87 o 
 -25   5   4      229.55      230.44     24.73 o 
 -23   5   4      533.68      552.72     27.36 o 
 -21   5   4       26.28       15.99     12.53 o 
 -19   5   4      222.71      223.24     18.27 o 
 -17   5   4       69.58       42.76     11.69 o 
 -15   5   4      112.42       72.63     11.89 o 
 -13   5   4     1721.30     1629.63     30.05 o 
 -11   5   4     3023.40     3024.19     35.96 o 
  -9   5   4      475.82      463.35     14.34 o 
  -7   5   4      811.38      773.21     14.68 o 
  -5   5   4     4770.43     4702.36     41.23 o 
  -3   5   4     3507.64     3425.24     35.01 o 
  -1   5   4     2372.86     2366.85     36.42 o 
   1   5   4     1118.23     1072.37     18.72 o 
   3   5   4     2274.34     2239.34     29.47 o 
   5   5   4     2539.38     2435.51     30.37 o 
   7   5   4      582.81      634.14     16.52 o 
   9   5   4     1531.26     1538.79     26.94 o 
  11   5   4      597.65      601.95     20.74 o 
  13   5   4      834.22      815.39     26.83 o 
  15   5   4     1097.31     1117.41     38.83 o 
  17   5   4      334.08      379.15     27.67 o 
  19   5   4       37.09       29.51     16.26 o 
  21   5   4       61.69       56.74     20.00 o 
  23   5   4        3.24       -7.30     17.04 o 
 -28   6   4       28.03       16.89     22.63 o 
 -26   6   4       53.32       19.00     18.38 o 
 -24   6   4      303.87      364.08     29.31 o 
 -22   6   4      178.37      191.76     22.98 o 
 -20   6   4      191.28      238.28     23.94 o 
 -18   6   4     2502.86     2603.90     59.83 o 
 -16   6   4      419.72      493.96     24.99 o 
 -14   6   4      770.41      716.35     25.29 o 
 -12   6   4      723.42      709.48     34.34 o 
 -10   6   4      373.32      358.63     16.18 o 
  -8   6   4      787.43      767.55     17.00 o 
  -6   6   4     3141.29     3201.73     33.79 o 
  -4   6   4      350.88      331.19     11.60 o 
  -2   6   4     2675.42     2546.03     29.95 o 
   0   6   4     2554.53     2493.10     31.92 o 
   2   6   4      991.68      988.88     25.22 o 
   4   6   4      595.11      584.61     16.91 o 
   6   6   4      108.40      102.45     10.01 o 
   8   6   4     2100.58     1993.40     32.11 o 
  10   6   4     3306.44     3167.66     45.68 o 
  12   6   4      398.72      424.92     21.65 o 
  14   6   4     1087.84     1115.69     32.68 o 
  16   6   4      115.51      116.17     24.01 o 
  18   6   4       36.90       44.38     17.11 o 
  20   6   4      260.90      288.40     31.71 o 
  22   6   4       25.71       44.76     21.92 o 
 -25   7   4       98.35       51.21     19.97 o 
 -23   7   4       82.84       87.02     20.90 o 
 -21   7   4       66.06       38.04     17.79 o 
 -19   7   4      673.13      687.67     35.52 o 
 -17   7   4      426.59      402.26     28.31 o 
 -15   7   4       99.41      116.00     19.16 o 
 -13   7   4      673.43      643.97     26.87 o 
 -11   7   4      188.43      184.38     17.32 o 
  -9   7   4      400.09      418.16     18.61 o 
  -7   7   4      781.89      726.70     17.60 o 
  -5   7   4     1438.36     1424.83     23.74 o 
  -3   7   4      263.04      275.09     14.35 o 
  -1   7   4     1059.85     1111.05     21.60 o 
   1   7   4       62.88       55.99      9.36 o 
   3   7   4      431.76      413.35     15.96 o 
   5   7   4      414.74      437.36     16.58 o 
   7   7   4      575.04      610.77     19.76 o 
   9   7   4     1304.13     1229.21     28.64 o 
  11   7   4      112.59      131.49     13.44 o 
  13   7   4      139.72      118.33     15.84 o 
  15   7   4      422.93      406.05     36.60 o 
  17   7   4        8.66        5.16     15.42 o 
  19   7   4      206.31      281.85     31.52 o 
  21   7   4      209.93      200.70     30.95 o 
 -24   8   4      125.41      123.24     24.80 o 
 -22   8   4      104.44      105.98     31.61 o 
 -20   8   4      279.34      261.15     37.67 o 
 -18   8   4      515.17      517.54     30.70 o 
 -16   8   4      190.29      192.25     21.58 o 
 -14   8   4      233.28      224.00     22.31 o 
 -12   8   4      228.60      287.73     23.20 o 
 -10   8   4      160.00      167.20     16.51 o 
  -8   8   4      221.39      224.47     15.20 o 
  -6   8   4      596.12      648.19     19.25 o 
  -4   8   4      166.93      173.52     11.88 o 
  -2   8   4      224.87      224.55     12.83 o 
   0   8   4       62.66       50.36      9.71 o 
   2   8   4      146.05      139.20     12.11 o 
   4   8   4      115.79      116.78     12.38 o 
   6   8   4      281.14      324.51     16.77 o 
   8   8   4     1196.17     1200.58     28.13 o 
  10   8   4      442.62      403.43     20.03 o 
  12   8   4       75.18       75.21     14.07 o 
  14   8   4      278.13      241.03     26.65 o 
  16   8   4       57.35       48.15     16.99 o 
  18   8   4      135.95      148.02     24.87 o 
 -21   9   4        1.84       13.23     17.26 o 
 -19   9   4      268.10      254.81     28.48 o 
 -17   9   4      561.21      544.35     33.07 o 
 -15   9   4       68.69       72.52     18.22 o 
 -13   9   4      316.32      319.31     26.14 o 
 -11   9   4      269.49      219.69     20.32 o 
  -9   9   4      108.98      128.12     16.60 o 
  -7   9   4     1351.04     1257.41     32.86 o 
  -5   9   4     1030.47      987.98     25.55 o 
  -3   9   4     1142.01     1114.32     29.55 o 
  -1   9   4      959.56      916.50     25.87 o 
   1   9   4      171.60      182.27     15.81 o 
   3   9   4      292.29      285.98     17.17 o 
   5   9   4      359.25      363.69     18.65 o 
   7   9   4      370.34      409.66     22.94 o 
   9   9   4      579.75      564.87     25.85 o 
  11   9   4      190.54      176.22     21.90 o 
  13   9   4       45.00        8.95     14.17 o 
  15   9   4       88.00      124.02     21.64 o 
 -18  10   4      211.19      231.94     27.01 o 
 -16  10   4       82.67       61.02     21.20 o 
 -14  10   4       97.34       76.68     20.07 o 
 -12  10   4      522.52      511.90     29.59 o 
 -10  10   4      164.56      172.69     19.38 o 
  -8  10   4      159.29      172.15     18.83 o 
  -6  10   4      241.12      250.19     19.32 o 
  -4  10   4      585.56      568.96     25.41 o 
  -2  10   4      311.79      321.07     19.16 o 
   0  10   4      259.91      297.43     18.81 o 
   2  10   4      246.08      306.19     18.71 o 
   4  10   4      380.06      429.83     21.29 o 
   6  10   4       74.96       83.66     13.60 o 
   8  10   4       78.44       29.54     14.48 o 
  10  10   4       67.16       16.23     13.97 o 
  12  10   4      125.78      131.69     19.81 o 
 -11  11   4      305.78      269.19     23.94 o 
  -9  11   4      121.99      136.17     19.69 o 
  -7  11   4      104.03       70.57     16.55 o 
  -5  11   4       91.48       71.67     21.90 o 
  -3  11   4      332.26      337.53     24.85 o 
  -1  11   4      381.83      416.81     23.94 o 
   1  11   4      251.94      252.85     19.35 o 
   3  11   4      188.62      175.62     17.62 o 
   5  11   4      125.19      114.22     17.16 o 
   7  11   4       79.74       80.78     19.01 o 
 -11 -11   5      180.04      238.62     61.93 o 
  -9 -11   5       80.97       89.72     47.70 o 
  -7 -11   5      105.19      131.29     52.19 o 
  -5 -11   5      141.61       73.30     46.17 o 
  -3 -11   5      304.99      343.76     71.01 o 
  -1 -11   5      348.60      387.64     72.98 o 
   1 -11   5      193.34      300.87     66.52 o 
   3 -11   5      117.11      110.52     74.45 o 
   5 -11   5       52.94       32.04     33.29 o 
 -18 -10   5       87.68       82.91     73.30 o 
 -16 -10   5      250.45      252.51     49.24 o 
 -14 -10   5      355.23      426.49     69.91 o 
 -12 -10   5      126.30      129.21     47.05 o 
 -10 -10   5      100.46      112.91     48.91 o 
  -8 -10   5      149.08       72.98     42.45 o 
  -6 -10   5      306.77      379.21     68.38 o 
  -4 -10   5      353.41      341.36     64.44 o 
  -2 -10   5      280.67      231.72     46.28 o 
   0 -10   5      341.19      403.02     48.22 o 
   2 -10   5      564.31      546.03     55.02 o 
   4 -10   5      111.01      123.38     34.30 o 
   6 -10   5      145.78      155.93     53.83 o 
   8 -10   5       55.54       51.55     32.92 o 
  10 -10   5       82.09      190.89     51.81 o 
 -21  -9   5      165.25      103.14     57.28 o 
 -19  -9   5      160.56      174.61     42.51 o 
 -17  -9   5      204.82      237.63     44.22 o 
 -15  -9   5      256.32      255.81     43.64 o 
 -13  -9   5      150.14      102.39     45.02 o 
 -11  -9   5      140.45      127.46     49.07 o 
  -9  -9   5      760.96      802.51     82.82 o 
  -7  -9   5      481.29      495.40     68.16 o 
  -5  -9   5      602.37      694.45     51.92 o 
  -3  -9   5      305.96      297.79     38.86 o 
  -1  -9   5      210.46      221.45     36.64 o 
   1  -9   5      457.62      584.38     58.86 o 
   3  -9   5      385.71      340.51     94.86 o 
   5  -9   5      277.10      299.34     65.10 o 
   7  -9   5      445.69      464.34     46.95 o 
   9  -9   5       97.50      121.84     28.74 o 
  11  -9   5      168.45      177.63     31.80 o 
  13  -9   5       81.45      138.19     29.98 o 
  15  -9   5      356.66      336.92     41.21 o 
 -24  -8   5       65.30       48.61     34.29 o 
 -22  -8   5      184.18      248.59     79.10 o 
 -20  -8   5      351.32      383.54     52.28 o 
 -18  -8   5       89.54      108.25     34.63 o 
 -16  -8   5      182.63      160.08     36.64 o 
 -14  -8   5       80.40       33.23     25.76 o 
 -12  -8   5      103.05      147.79     32.95 o 
 -10  -8   5      137.32      128.94     30.85 o 
  -8  -8   5      155.73      133.42     23.01 o 
  -6  -8   5      231.13      217.29     29.26 o 
  -4  -8   5     1969.43     1984.40     65.85 o 
  -2  -8   5       68.73       42.80     29.64 o 
   0  -8   5       43.18       -3.89     17.65 o 
   2  -8   5      297.45      316.00     26.28 o 
   4  -8   5      188.74      224.01     33.01 o 
   6  -8   5       80.65       89.01     26.98 o 
   8  -8   5      851.78      846.33     46.63 o 
  10  -8   5      369.76      458.70     38.31 o 
  12  -8   5       35.52        9.61     18.28 o 
  14  -8   5      157.17      175.79     29.92 o 
  16  -8   5      104.04       44.03     24.97 o 
 -27  -7   5       48.45       49.67     27.33 o 
 -25  -7   5       76.11       56.02     25.36 o 
 -23  -7   5      157.32      163.87     32.15 o 
 -21  -7   5      273.91      407.84     75.77 o 
 -19  -7   5      957.46     1223.02    141.96 o 
 -17  -7   5      663.28      712.00     56.24 o 
 -15  -7   5       38.66       50.59     43.98 o 
 -13  -7   5      603.61      735.04     42.84 o 
 -11  -7   5       24.21       15.51     14.30 o 
  -9  -7   5      425.22      390.62     26.80 o 
  -7  -7   5     4338.25     4503.52     86.27 o 
  -5  -7   5     1988.47     2026.95     53.29 o 
  -3  -7   5      244.56      264.86     23.47 o 
  -1  -7   5     1002.12     1022.13     37.20 o 
   1  -7   5      284.10      272.61     30.93 o 
   3  -7   5      720.68      767.04     39.94 o 
   5  -7   5     2379.82     2290.96     75.75 o 
   7  -7   5     1124.75     1096.77     43.26 o 
   9  -7   5     1402.77     1353.29     48.95 o 
  11  -7   5       68.79       40.11     19.52 o 
  13  -7   5       60.33       45.09     21.39 o 
  15  -7   5      328.64      403.07     38.91 o 
  17  -7   5        3.07       12.62     20.42 o 
  19  -7   5      251.69      235.40     36.52 o 
 -28  -6   5       32.96      110.11     30.99 o 
 -26  -6   5      174.54      184.72     32.70 o 
 -24  -6   5      215.85      268.71     78.06 o 
 -22  -6   5      279.09      234.51     58.97 o 
 -20  -6   5      464.70      498.94     49.09 o 
 -18  -6   5      884.42      790.77     55.73 o 
 -16  -6   5      582.91      562.64     34.61 o 
 -14  -6   5      792.59      830.79     39.28 o 
 -12  -6   5     1994.06     2118.55     53.87 o 
 -10  -6   5      412.32      459.68     24.31 o 
  -8  -6   5      477.30      463.85     19.50 o 
  -6  -6   5     2038.58     1997.88     41.10 o 
  -4  -6   5     1160.88     1110.56     29.88 o 
  -2  -6   5     1427.98     1488.60     35.10 o 
   0  -6   5      896.51      918.49     29.90 o 
   2  -6   5      426.09      416.14     28.20 o 
   4  -6   5      376.49      343.95     27.96 o 
   6  -6   5      985.66      971.54     33.89 o 
   8  -6   5      346.38      366.18     23.99 o 
  10  -6   5     2703.92     2474.40     57.73 o 
  12  -6   5      683.17      719.28     39.57 o 
  14  -6   5      612.37      640.99     65.93 o 
  16  -6   5      116.67       98.11     42.52 o 
  18  -6   5      157.10      158.11     55.27 o 
  20  -6   5      130.44      160.19     55.73 o 
 -29  -5   5      114.09      139.03     30.12 o 
 -27  -5   5       86.36      119.91     28.00 o 
 -25  -5   5      270.67      246.91     32.90 o 
 -23  -5   5      212.85      193.10     29.95 o 
 -21  -5   5      105.05       48.61     23.06 o 
 -19  -5   5        8.19       11.27     13.41 o 
 -17  -5   5      414.59      464.21     32.09 o 
 -15  -5   5      281.36      331.33     27.14 o 
 -13  -5   5     1426.93     1471.63     42.67 o 
 -11  -5   5     1911.35     1852.06     35.92 o 
  -9  -5   5     2097.60     2039.35     39.69 o 
  -7  -5   5       19.14       35.60      7.74 o 
  -5  -5   5     1172.09     1224.76     28.58 o 
  -3  -5   5      553.02      562.94     30.36 o 
  -1  -5   5     1366.94     1365.58     33.59 o 
   1  -5   5      862.59      794.05     28.30 o 
   3  -5   5     3100.29     3088.30    129.85 o 
   5  -5   5      462.49      437.64     24.53 o 
   7  -5   5     1216.83     1184.88     35.45 o 
   9  -5   5      617.23      590.63     27.60 o 
  11  -5   5      142.77      128.78     20.50 o 
  13  -5   5      409.03      429.05     27.18 o 
  15  -5   5      833.86      822.63     50.92 o 
  17  -5   5       67.32       89.76     21.12 o 
  19  -5   5       34.78       31.44     21.66 o 
  21  -5   5       30.51       55.84     24.50 o 
  23  -5   5       99.15       62.08     25.55 o 
 -30  -4   5       29.00       14.66     22.39 o 
 -28  -4   5       94.61      113.85     27.05 o 
 -26  -4   5      306.65      383.25     67.30 o 
 -24  -4   5      563.82      627.94     41.97 o 
 -22  -4   5      122.20      117.58     25.02 o 
 -20  -4   5      238.87      204.21     21.51 o 
 -18  -4   5      268.78      266.43     22.32 o 
 -16  -4   5     1151.11     1242.61     39.52 o 
 -14  -4   5     2819.17     2941.90     50.39 o 
 -12  -4   5     2137.63     2081.01     38.50 o 
 -10  -4   5     1416.12     1425.80     35.44 o 
  -8  -4   5      444.27      454.91     14.81 o 
  -6  -4   5     1860.87     1901.17     34.59 o 
  -4  -4   5     3058.96     3099.54     80.32 o 
  -2  -4   5     4071.68     4263.86     89.74 o 
   0  -4   5     6749.92     6884.58    129.16 o 
   2  -4   5     8569.56     8508.71    142.18 o 
   4  -4   5      636.61      670.94     29.79 o 
   6  -4   5     1200.45     1321.93     41.82 o 
   8  -4   5      154.03      144.91     20.74 o 
  10  -4   5     1440.88     1362.22     38.97 o 
  12  -4   5     1100.65     1099.87     37.06 o 
  14  -4   5     2199.56     2257.29     55.22 o 
  16  -4   5      246.26      262.56     26.96 o 
  18  -4   5       36.84       28.46     18.53 o 
  20  -4   5        4.97      -11.37     27.24 o 
  22  -4   5       68.83       88.46     36.32 o 
  24  -4   5      156.46      199.30     33.81 o 
 -31  -3   5      212.96      303.18     38.20 o 
 -29  -3   5        1.81      -14.42     19.91 o 
 -27  -3   5      360.24      380.13     36.04 o 
 -25  -3   5      242.63      223.21     29.91 o 
 -23  -3   5      197.99      226.43     30.96 o 
 -21  -3   5       18.91       19.07     17.00 o 
 -19  -3   5      632.56      553.19     40.96 o 
 -17  -3   5      742.81      719.93     25.30 o 
 -15  -3   5      874.19      841.76     23.52 o 
 -13  -3   5      821.16      735.16     18.98 o 
 -11  -3   5     6322.27     6929.93    126.34 o 
  -9  -3   5     7066.59     7338.56     99.63 o 
  -7  -3   5     1950.81     1941.55     34.65 o 
  -5  -3   5     1283.87     1353.54     34.59 o 
  -3  -3   5     1957.69     1983.84     37.25 o 
  -1  -3   5     2272.65     2184.37     41.81 o 
   1  -3   5    13043.77    12401.15    261.88 o 
   3  -3   5     1846.12     1916.16     42.25 o 
   5  -3   5     3403.60     3504.63     57.30 o 
   7  -3   5      159.82      178.47     13.53 o 
   9  -3   5       60.31       71.72     11.25 o 
  11  -3   5      498.79      483.07     21.66 o 
  13  -3   5      158.45      122.14     17.14 o 
  15  -3   5      667.67      681.52     30.25 o 
  17  -3   5      411.04      360.14     27.26 o 
  19  -3   5      156.30      118.52     26.87 o 
  21  -3   5       39.95       26.41     18.05 o 
  23  -3   5       38.63       13.15     21.36 o 
  25  -3   5        9.80       10.17     43.45 o 
 -32  -2   5       24.68        0.32     28.47 o 
 -30  -2   5       83.06      103.75     25.88 o 
 -28  -2   5       42.91       29.95     31.00 o 
 -26  -2   5      625.02      597.36     40.06 o 
 -24  -2   5      294.94      267.70     28.77 o 
 -22  -2   5      457.50      435.38     35.04 o 
 -20  -2   5      882.20      894.42     37.70 o 
 -18  -2   5      148.31      120.77     14.99 o 
 -16  -2   5     1659.07     1618.39     31.49 o 
 -14  -2   5     1422.07     1384.09     26.89 o 
 -12  -2   5     5223.61     5359.58     65.03 o 
 -10  -2   5     2959.76     3062.56     53.81 o 
  -8  -2   5     4616.14     4790.04    255.07 o 
  -6  -2   5      884.05      881.48     21.45 o 
  -4  -2   5     2700.73     2843.37     59.00 o 
  -2  -2   5     2121.02     2097.44     41.47 o 
   0  -2   5     4825.00     4898.66     82.83 o 
   2  -2   5     4544.31     4312.83     60.06 o 
   4  -2   5      834.13      830.96     20.72 o 
   6  -2   5     1651.74     1624.94     36.84 o 
   8  -2   5       39.63       27.61      8.61 o 
  10  -2   5      639.65      666.79     25.46 o 
  12  -2   5     1218.81     1182.52     61.82 o 
  14  -2   5     1081.58     1068.12     39.92 o 
  16  -2   5      668.87      708.95     30.91 o 
  18  -2   5       87.42      117.71     17.78 o 
  20  -2   5      103.42       59.59     26.70 o 
  22  -2   5       30.83        3.15     17.15 o 
  24  -2   5      174.40      132.70     26.48 o 
 -33  -1   5      139.57      171.59     32.77 o 
 -31  -1   5      153.76      116.16     32.64 o 
 -29  -1   5      107.67       99.10     26.67 o 
 -27  -1   5      112.68       60.93     35.98 o 
 -25  -1   5     1005.95      973.35     38.32 o 
 -23  -1   5      222.46      264.19     24.13 o 
 -21  -1   5     1114.01      999.23     37.96 o 
 -19  -1   5      780.72      694.56     34.82 o 
 -17  -1   5     2555.00     2431.78     40.99 o 
 -15  -1   5     1994.78     1994.36     30.04 o 
 -13  -1   5      517.05      503.13     13.12 o 
 -11  -1   5     6338.57     6936.06     66.93 o 
  -9  -1   5      621.65      647.60     18.75 o 
  -7  -1   5     5021.81     5174.00     74.62 o 
  -5  -1   5    12288.24    13036.71    165.06 o 
  -3  -1   5    13538.10    14091.73    241.63 o 
  -1  -1   5      350.54      388.69     11.88 o 
   1  -1   5      361.64      357.81     11.21 o 
   3  -1   5      616.73      632.38     16.50 o 
   5  -1   5     7121.34     7036.78     90.55 o 
   7  -1   5     7359.33     7080.45     93.72 o 
   9  -1   5     1538.63     1443.94     34.43 o 
  11  -1   5      879.35      958.50     29.88 o 
  13  -1   5     1473.60     1388.77     37.86 o 
  15  -1   5     1134.30     1047.47     34.71 o 
  17  -1   5     1111.76     1043.06     36.25 o 
  19  -1   5      545.64      584.92     50.48 o 
  21  -1   5      123.78      164.42     22.09 o 
  23  -1   5      229.30      192.69     48.15 o 
  25  -1   5      115.26      102.82     29.62 o 
 -32   0   5      173.22      155.52     52.16 o 
 -30   0   5      253.84      239.72     32.64 o 
 -28   0   5       43.65       55.39     17.69 o 
 -26   0   5      674.75      816.98     36.48 o 
 -24   0   5      240.31      219.71     25.87 o 
 -22   0   5      505.89      526.72     31.27 o 
 -20   0   5     1439.00     1331.52     31.98 o 
 -18   0   5     1311.58     1201.97     26.71 o 
 -16   0   5        4.28       -5.26      5.19 o 
 -14   0   5      535.93      659.13     17.97 o 
 -12   0   5       11.83        5.09      4.38 o 
 -10   0   5      339.62      357.62     10.06 o 
  -8   0   5     1993.55     2166.49     28.06 o 
  -6   0   5     7410.17     7976.75     71.95 o 
  -4   0   5      745.05      767.17     23.35 o 
  -2   0   5      170.39      171.44      5.98 o 
   0   0   5      647.46      783.51     13.49 o 
   2   0   5     1576.61     1560.21     24.65 o 
   4   0   5       59.28       40.44      6.32 o 
   6   0   5     3692.69     3596.61     49.93 o 
   8   0   5      855.76      674.00     23.42 o 
  10   0   5     2301.22     2140.04     35.55 o 
  12   0   5      265.82      275.76     18.63 o 
  14   0   5      573.28      526.70     25.33 o 
  16   0   5      190.06      175.87     18.86 o 
  18   0   5     1142.22     1063.39     37.66 o 
  20   0   5      569.52      523.00     30.02 o 
  22   0   5      147.59      165.35     24.27 o 
  24   0   5      301.85      308.25     31.34 o 
  26   0   5        1.15       -3.17     23.40 o 
 -33   1   5      144.65      162.17     38.70 o 
 -31   1   5      171.15      165.94     29.93 o 
 -29   1   5       74.11       94.37     23.99 o 
 -27   1   5       93.27       75.57     26.39 o 
 -25   1   5      921.36      870.77     35.96 o 
 -23   1   5      288.98      301.27     19.67 o 
 -21   1   5     1081.91     1033.72     31.23 o 
 -19   1   5      848.77      783.17     23.48 o 
 -17   1   5     2595.54     2456.85     36.44 o 
 -15   1   5     2027.90     2090.03     42.96 o 
 -13   1   5      360.66      316.93     15.06 o 
 -11   1   5     5935.75     6512.10     61.72 o 
  -9   1   5      875.29      925.47     15.84 o 
  -7   1   5     5396.66     5517.10     45.60 o 
  -5   1   5    13545.13    14316.91    124.53 o 
  -3   1   5    14349.40    15001.18    127.60 o 
  -1   1   5      535.38      576.68     11.82 o 
   1   1   5      390.54      405.12     10.92 o 
   3   1   5      415.56      428.72      9.92 o 
   5   1   5     7679.93     7627.96     76.79 o 
   7   1   5     7819.57     7540.91     86.25 o 
   9   1   5     1862.54     1883.76     33.50 o 
  11   1   5      871.82      878.20     23.91 o 
  13   1   5     1361.57     1350.31     36.63 o 
  15   1   5     1089.06      999.27     33.70 o 
  17   1   5     1015.39      923.55     33.90 o 
  19   1   5      500.57      478.15     34.21 o 
  21   1   5      142.04      132.62     22.68 o 
  23   1   5      232.26      269.66     29.96 o 
  25   1   5      104.04      139.18     26.37 o 
 -32   2   5       23.90       34.36     23.28 o 
 -30   2   5       68.26       66.98     19.89 o 
 -28   2   5       38.17       55.79     14.96 o 
 -26   2   5      564.10      513.32     28.04 o 
 -24   2   5      318.48      272.12     18.81 o 
 -22   2   5      424.64      411.55     22.32 o 
 -20   2   5     1007.82      999.73     30.30 o 
 -18   2   5      140.17      139.04     12.42 o 
 -16   2   5     1628.60     1617.38     41.66 o 
 -14   2   5     1589.02     1597.84     26.92 o 
 -12   2   5     5287.18     5477.49     62.85 o 
 -10   2   5     3053.36     3187.81     37.77 o 
  -8   2   5     5233.18     5770.49     52.44 o 
  -6   2   5     1065.49     1040.15     15.49 o 
  -4   2   5     2643.13     2704.51     29.56 o 
  -2   2   5     1941.11     1824.07     21.89 o 
   0   2   5     4886.40     4990.93     40.61 o 
   2   2   5     4296.69     4130.91     35.46 o 
   4   2   5      656.72      697.74     13.95 o 
   6   2   5     1606.92     1612.21     22.39 o 
   8   2   5       28.38       20.07      5.60 o 
  10   2   5      713.79      776.83     22.36 o 
  12   2   5     1143.45     1117.72     29.30 o 
  14   2   5      910.02      843.19     30.16 o 
  16   2   5      609.15      654.13     33.76 o 
  18   2   5      112.03      148.06     29.18 o 
  20   2   5      150.04      179.30     27.25 o 
  22   2   5       36.09       42.18     18.78 o 
  24   2   5      163.17      130.78     29.48 o 
 -31   3   5      212.11      242.27     41.14 o 
 -29   3   5        8.51        1.49     15.58 o 
 -27   3   5      342.08      400.25     30.51 o 
 -25   3   5      189.04      187.32     18.48 o 
 -23   3   5      139.28      133.82     16.05 o 
 -21   3   5       10.38        9.75     12.25 o 
 -19   3   5      645.43      638.85     22.41 o 
 -17   3   5      747.24      721.75     21.20 o 
 -15   3   5      784.68      756.78     19.10 o 
 -13   3   5      789.35      713.30     20.20 o 
 -11   3   5     5742.13     6244.59     68.47 o 
  -9   3   5     7372.06     7480.69     65.17 o 
  -7   3   5     1935.12     1858.31     25.96 o 
  -5   3   5     1465.46     1488.06     17.09 o 
  -3   3   5     1738.42     1689.64     17.82 o 
  -1   3   5     2397.64     2273.17     25.32 o 
   1   3   5    12960.64    12572.58     92.65 o 
   3   3   5     2280.35     2426.89     25.62 o 
   5   3   5     3449.14     3614.18     35.31 o 
   7   3   5      166.91      181.08      8.61 o 
   9   3   5      124.13      146.70      9.16 o 
  11   3   5      477.46      505.35     23.34 o 
  13   3   5      236.01      204.99     18.62 o 
  15   3   5      707.26      701.35     49.08 o 
  17   3   5      407.72      408.67     29.74 o 
  19   3   5      187.26      174.67     24.05 o 
  21   3   5       50.96       34.80     17.93 o 
  23   3   5       30.29       24.52     18.87 o 
  25   3   5       13.89       21.11     20.11 o 
 -30   4   5       14.75       15.70     23.09 o 
 -28   4   5      115.16      110.63     19.87 o 
 -26   4   5      329.95      369.15     27.16 o 
 -24   4   5      608.54      691.05     34.48 o 
 -22   4   5      183.95      197.30     17.67 o 
 -20   4   5      172.15      172.71     16.16 o 
 -18   4   5      185.82      228.66     15.99 o 
 -16   4   5     1094.24     1123.49     41.47 o 
 -14   4   5     3041.31     3206.53     44.66 o 
 -12   4   5     2281.66     2197.28     33.86 o 
 -10   4   5     1366.48     1282.00     19.89 o 
  -8   4   5      297.19      294.35      8.88 o 
  -6   4   5     1564.20     1546.54     20.46 o 
  -4   4   5     2971.27     2880.66     28.06 o 
  -2   4   5     4130.81     4074.10     37.09 o 
   0   4   5     6403.25     6498.27     55.46 o 
   2   4   5     8669.16     8563.31     72.89 o 
   4   4   5      805.56      897.28     17.16 o 
   6   4   5     1099.97     1155.96     19.89 o 
   8   4   5       98.69       91.16      9.90 o 
  10   4   5     1424.79     1399.02     32.17 o 
  12   4   5      939.81      953.27     41.38 o 
  14   4   5     2330.66     2277.18     68.16 o 
  16   4   5      224.65      225.50     45.12 o 
  18   4   5       60.84       55.71     18.51 o 
  20   4   5       15.80       26.93     16.90 o 
  22   4   5       45.34       45.74     20.69 o 
  24   4   5      143.25      231.21     31.67 o 
 -29   5   5      140.34      212.16     26.56 o 
 -27   5   5      109.90      123.85     21.95 o 
 -25   5   5      269.97      249.90     24.73 o 
 -23   5   5      175.53      193.13     21.47 o 
 -21   5   5      107.71      104.21     16.78 o 
 -19   5   5       20.21       19.32     13.51 o 
 -17   5   5      418.64      430.76     25.12 o 
 -15   5   5      279.21      374.86     18.42 o 
 -13   5   5     1546.54     1602.42     32.96 o 
 -11   5   5     1955.08     1845.36     25.97 o 
  -9   5   5     1974.76     1970.32     26.12 o 
  -7   5   5       32.11       50.28      7.70 o 
  -5   5   5     1127.00     1184.23     18.04 o 
  -3   5   5      566.81      558.78     12.72 o 
  -1   5   5     1508.44     1392.76     21.63 o 
   1   5   5      839.67      739.09     16.07 o 
   3   5   5     3342.80     3333.76     38.67 o 
   5   5   5      334.34      334.97     12.89 o 
   7   5   5     1012.32      965.66     21.25 o 
   9   5   5      597.79      593.15     20.32 o 
  11   5   5      227.72      223.57     20.14 o 
  13   5   5      425.11      472.29     31.22 o 
  15   5   5      817.33      810.92     41.84 o 
  17   5   5       67.89       58.45     18.85 o 
  19   5   5       35.51       -6.35     16.82 o 
  21   5   5       14.80       16.41     19.22 o 
  23   5   5       72.76       76.03     24.17 o 
 -28   6   5       32.75       23.62     18.85 o 
 -26   6   5      211.35      176.59     27.29 o 
 -24   6   5      243.13      227.28     25.09 o 
 -22   6   5      273.84      264.77     25.16 o 
 -20   6   5      423.50      384.85     27.64 o 
 -18   6   5      883.24      728.84     33.50 o 
 -16   6   5      600.56      579.44     29.71 o 
 -14   6   5      884.32      877.45     31.68 o 
 -12   6   5     2069.78     2114.68     46.79 o 
 -10   6   5      379.85      424.37     21.18 o 
  -8   6   5      377.17      387.23     14.02 o 
  -6   6   5     1836.14     1709.59     24.59 o 
  -4   6   5     1078.40     1035.55     18.57 o 
  -2   6   5     1382.23     1377.46     21.43 o 
   0   6   5      952.99      980.54     21.42 o 
   2   6   5      438.53      446.27     15.18 o 
   4   6   5      465.39      440.27     15.29 o 
   6   6   5      770.24      764.75     20.23 o 
   8   6   5      281.31      254.73     15.02 o 
  10   6   5     2716.24     2583.91     43.33 o 
  12   6   5      821.44      869.00     32.25 o 
  14   6   5      625.90      603.54     29.06 o 
  16   6   5      171.61      194.22     27.15 o 
  18   6   5      138.46      175.78     26.88 o 
  20   6   5      140.30      163.31     27.15 o 
 -27   7   5       65.35       70.61     31.19 o 
 -25   7   5       98.01       77.94     21.75 o 
 -23   7   5      172.92      212.84     26.20 o 
 -21   7   5      264.15      315.21     28.14 o 
 -19   7   5      896.63      996.19     41.31 o 
 -17   7   5      594.17      587.65     32.54 o 
 -15   7   5       56.36       72.50     17.10 o 
 -13   7   5      676.05      693.33     29.89 o 
 -11   7   5       47.02       55.32     13.94 o 
  -9   7   5      347.46      355.05     19.08 o 
  -7   7   5     4044.22     3932.70     45.12 o 
  -5   7   5     1823.10     1742.21     28.04 o 
  -3   7   5      281.73      264.52     12.66 o 
  -1   7   5      858.33      816.64     20.75 o 
   1   7   5      384.46      396.95     16.35 o 
   3   7   5      742.76      780.72     21.53 o 
   5   7   5     2245.34     2116.10     34.75 o 
   7   7   5     1050.94     1093.68     27.30 o 
   9   7   5     1314.80     1298.37     31.45 o 
  11   7   5       96.36       90.03     12.60 o 
  13   7   5       62.72       30.61     14.68 o 
  15   7   5      380.52      408.55     27.58 o 
  17   7   5        8.62        1.21     16.15 o 
  19   7   5      239.39      224.79     44.61 o 
 -24   8   5       46.20       34.94     20.71 o 
 -22   8   5      173.26      209.84     26.72 o 
 -20   8   5      361.80      464.20     33.73 o 
 -18   8   5       94.99      101.07     19.26 o 
 -16   8   5      180.08      181.05     23.80 o 
 -14   8   5       80.40      101.73     17.76 o 
 -12   8   5       81.62       92.39     16.87 o 
 -10   8   5      194.47      185.45     16.58 o 
  -8   8   5      233.87      178.55     15.31 o 
  -6   8   5      281.02      299.67     16.35 o 
  -4   8   5     2141.25     2012.88     33.50 o 
  -2   8   5      107.28       81.53     10.85 o 
   0   8   5       50.23       37.28      9.95 o 
   2   8   5      401.72      394.55     17.70 o 
   4   8   5      145.66      148.56     13.03 o 
   6   8   5      120.32      146.28     14.10 o 
   8   8   5      889.63      837.42     26.23 o 
  10   8   5      364.81      351.09     19.40 o 
  12   8   5       65.51       32.26     14.72 o 
  14   8   5      114.60      146.10     20.58 o 
  16   8   5      105.93       94.90     19.74 o 
 -21   9   5      178.31      191.63     25.63 o 
 -19   9   5      175.94      145.95     22.92 o 
 -17   9   5      241.25      217.70     24.53 o 
 -15   9   5      233.83      233.43     24.58 o 
 -13   9   5      125.08      112.08     18.93 o 
 -11   9   5      128.43      121.18     16.44 o 
  -9   9   5      814.66      845.62     30.23 o 
  -7   9   5      532.79      604.34     28.12 o 
  -5   9   5      714.36      748.59     24.49 o 
  -3   9   5      311.80      346.29     17.32 o 
  -1   9   5      140.91      133.60     13.80 o 
   1   9   5      442.32      450.56     23.89 o 
   3   9   5      413.66      410.66     24.22 o 
   5   9   5      297.88      272.94     17.45 o 
   7   9   5      515.39      460.19     22.13 o 
   9   9   5      120.21       88.77     15.95 o 
  11   9   5      164.42      187.78     23.92 o 
  13   9   5       54.36       44.04     17.06 o 
  15   9   5      320.81      359.12     32.36 o 
 -18  10   5      118.80      113.42     23.15 o 
 -16  10   5      253.36      271.19     27.98 o 
 -14  10   5      311.33      349.54     28.64 o 
 -12  10   5      106.31       80.73     18.68 o 
 -10  10   5      105.92       81.92     16.83 o 
  -8  10   5      149.15      114.67     17.40 o 
  -6  10   5      365.58      374.70     22.46 o 
  -4  10   5      412.58      431.70     23.15 o 
  -2  10   5      274.84      337.18     21.02 o 
   0  10   5      283.31      260.62     17.95 o 
   2  10   5      554.85      538.48     23.48 o 
   4  10   5       95.89       49.40     12.54 o 
   6  10   5      156.46      120.59     16.15 o 
   8  10   5       86.62       97.59     17.03 o 
  10  10   5       91.19      106.80     18.97 o 
 -11  11   5      190.03      222.57     24.81 o 
  -9  11   5       58.20       58.08     18.48 o 
  -7  11   5       86.04      104.98     18.30 o 
  -5  11   5      146.34      151.57     18.91 o 
  -3  11   5      301.08      329.57     24.32 o 
  -1  11   5      330.76      342.96     24.73 o 
   1  11   5      181.65      195.27     19.07 o 
   3  11   5      124.83      103.61     17.73 o 
   5  11   5       66.83       43.27     17.55 o 
  -9 -11   6       13.46       -1.86     36.32 o 
  -7 -11   6       24.33      107.88     49.56 o 
  -5 -11   6       99.49      190.15     55.03 o 
  -3 -11   6      241.40      306.89     70.13 o 
  -1 -11   6      299.68      288.95     68.60 o 
   1 -11   6      289.44      377.70     72.76 o 
 -16 -10   6      271.12      283.05     50.45 o 
 -14 -10   6      125.14      209.74     58.97 o 
 -12 -10   6      224.48      171.01     52.95 o 
 -10 -10   6      297.21      407.44     69.91 o 
  -8 -10   6       53.16       62.14     43.00 o 
  -6 -10   6      346.39      478.34     72.87 o 
  -4 -10   6      160.51      161.76     36.01 o 
  -2 -10   6      289.32      379.27    108.75 o 
   0 -10   6      553.25      567.61     97.87 o 
   2 -10   6      195.52      199.38     41.04 o 
   4 -10   6       37.11       24.34     28.50 o 
   6 -10   6      146.49      202.42     42.29 o 
   8 -10   6       19.47       24.10     54.38 o 
 -21  -9   6      182.57      122.82     43.54 o 
 -19  -9   6      201.88      221.01     46.25 o 
 -17  -9   6      152.70      115.17     35.47 o 
 -15  -9   6      178.46      215.60     70.68 o 
 -13  -9   6      359.14      342.88     47.18 o 
 -11  -9   6      498.13      521.49     51.46 o 
  -9  -9   6      399.13      415.86     67.29 o 
  -7  -9   6      885.61      838.32     85.78 o 
  -5  -9   6      372.34      386.94    108.86 o 
  -3  -9   6       20.50       37.78     23.01 o 
  -1  -9   6      243.23      256.39     39.55 o 
   1  -9   6      167.30       94.63     31.31 o 
   3  -9   6      290.98      291.36     43.29 o 
   5  -9   6      703.48      837.52     94.20 o 
   7  -9   6      218.57      299.52     63.73 o 
   9  -9   6       12.63       26.97     26.00 o 
  11  -9   6       44.26       30.58     62.36 o 
  13  -9   6      171.82      173.66     91.30 o 
 -24  -8   6      167.76      206.26     36.34 o 
 -22  -8   6      121.78      102.01     36.43 o 
 -20  -8   6      189.67      198.69     42.18 o 
 -18  -8   6       31.80       -1.33     26.47 o 
 -16  -8   6      272.52      283.50     42.97 o 
 -14  -8   6       90.26      100.28     31.61 o 
 -12  -8   6      196.27      191.63     35.97 o 
 -10  -8   6      293.87      321.58     27.54 o 
  -8  -8   6      117.03       86.76     19.23 o 
  -6  -8   6      201.71      277.21     30.70 o 
  -4  -8   6      526.68      534.89     38.89 o 
  -2  -8   6      311.81      322.21     32.87 o 
   0  -8   6      319.85      279.06     37.23 o 
   2  -8   6       53.82       83.16     32.30 o 
   4  -8   6      345.55      309.89     45.37 o 
   6  -8   6      755.19      930.42     57.06 o 
   8  -8   6      392.27      406.46     41.90 o 
  10  -8   6       88.40       77.94     23.32 o 
  12  -8   6       92.36       73.11     34.29 o 
  14  -8   6       42.47       31.03     24.95 o 
  16  -8   6      221.03      169.80     32.72 o 
 -27  -7   6        4.09        1.36     24.91 o 
 -25  -7   6      109.38       61.43     27.10 o 
 -23  -7   6      461.38      404.02     41.62 o 
 -21  -7   6      328.56      273.88     94.64 o 
 -19  -7   6      568.83      567.12     53.81 o 
 -17  -7   6      732.09      749.66     99.18 o 
 -15  -7   6      282.78      385.23     42.94 o 
 -13  -7   6      483.52      511.83     34.68 o 
 -11  -7   6      791.84      866.45     37.35 o 
  -9  -7   6     2581.93     2513.78     65.28 o 
  -7  -7   6     1657.86     1677.25     49.45 o 
  -5  -7   6      388.00      423.30     27.44 o 
  -3  -7   6      126.15      128.52     23.47 o 
  -1  -7   6      150.22      136.47     24.20 o 
   1  -7   6       18.09       39.71     16.58 o 
   3  -7   6       33.91       23.86     18.03 o 
   5  -7   6      172.01      210.10     26.95 o 
   7  -7   6      136.42      138.87     22.08 o 
   9  -7   6       72.34       98.71     20.75 o 
  11  -7   6      180.42      179.89     31.93 o 
  13  -7   6       74.87       65.15     22.36 o 
  15  -7   6      171.01      170.50     31.33 o 
  17  -7   6      132.94      140.74     30.63 o 
 -28  -6   6       81.25       95.60     36.70 o 
 -26  -6   6       79.94       74.48     28.40 o 
 -24  -6   6      404.08      414.52     40.96 o 
 -22  -6   6      295.33      292.46     35.54 o 
 -20  -6   6      135.22      186.35     28.31 o 
 -18  -6   6      236.56      286.67     29.51 o 
 -16  -6   6      517.92      460.19     33.01 o 
 -14  -6   6        5.00       11.90     15.66 o 
 -12  -6   6      272.63      277.04     27.68 o 
 -10  -6   6      720.11      754.68     33.35 o 
  -8  -6   6      955.04      920.54     35.22 o 
  -6  -6   6      428.53      426.88     25.39 o 
  -4  -6   6     1345.16     1460.84     62.92 o 
  -2  -6   6      478.24      486.61     21.12 o 
   0  -6   6     1083.65     1087.81     74.03 o 
   2  -6   6      285.97      285.21     25.04 o 
   4  -6   6     2678.67     2586.43     70.78 o 
   6  -6   6     2175.00     2259.34     70.72 o 
   8  -6   6      283.69      312.91     26.13 o 
  10  -6   6      802.65      724.50     38.52 o 
  12  -6   6      183.04      167.21     23.83 o 
  14  -6   6        7.14       -2.35     15.80 o 
  16  -6   6      105.78      134.93     26.74 o 
  18  -6   6       41.86       -2.81     25.78 o 
  20  -6   6      126.29      112.47     29.69 o 
 -29  -5   6      162.55      148.19     31.49 o 
 -27  -5   6       75.42       75.24     25.97 o 
 -25  -5   6      233.68      232.78     32.15 o 
 -23  -5   6      435.33      457.01     62.64 o 
 -21  -5   6      316.08      332.20     27.14 o 
 -19  -5   6      182.12      158.88     20.58 o 
 -17  -5   6     1395.73     1360.40     50.52 o 
 -15  -5   6      767.47      714.74     55.27 o 
 -13  -5   6     1104.04      959.07     40.01 o 
 -11  -5   6     2585.56     2592.93     52.74 o 
  -9  -5   6      934.19      936.03     34.10 o 
  -7  -5   6      813.12      764.67     39.51 o 
  -5  -5   6      671.55      650.81     22.99 o 
  -3  -5   6      756.06      810.92     39.78 o 
  -1  -5   6      848.73      849.89     32.87 o 
   1  -5   6      798.58      717.97     51.61 o 
   3  -5   6      749.01      782.29     35.47 o 
   5  -5   6     1519.56     1464.04     38.40 o 
   7  -5   6      231.33      230.19     19.65 o 
   9  -5   6      618.15      578.04     28.03 o 
  11  -5   6      395.05      392.65     25.72 o 
  13  -5   6       86.56      104.71     21.09 o 
  15  -5   6      495.53      551.49     36.12 o 
  17  -5   6      281.60      249.74     29.29 o 
  19  -5   6      151.50      130.41     28.52 o 
  21  -5   6       83.53       40.18     38.17 o 
 -30  -4   6       93.01       89.95     28.14 o 
 -28  -4   6       77.61       97.03     24.93 o 
 -26  -4   6      256.02      204.62     44.95 o 
 -24  -4   6      102.49       48.62     19.99 o 
 -22  -4   6      157.28      162.71     25.37 o 
 -20  -4   6      341.59      379.97     26.50 o 
 -18  -4   6      320.31      334.58     33.57 o 
 -16  -4   6      927.39      857.91     46.21 o 
 -14  -4   6      585.39      471.40     29.06 o 
 -12  -4   6      871.15      859.48     35.52 o 
 -10  -4   6      122.09      127.87     13.76 o 
  -8  -4   6      643.86      620.98     27.39 o 
  -6  -4   6      219.94      239.22     16.12 o 
  -4  -4   6     4031.26     4069.81     86.35 o 
  -2  -4   6     4487.12     4480.77     73.94 o 
   0  -4   6     8299.67     8256.67    136.89 o 
   2  -4   6     2348.30     2303.30     66.98 o 
   4  -4   6     2395.99     2270.26     45.58 o 
   6  -4   6       26.08       29.17     10.92 o 
   8  -4   6       94.77       64.18     13.79 o 
  10  -4   6     2886.63     2924.34     60.16 o 
  12  -4   6     2886.51     2833.48     61.60 o 
  14  -4   6      594.03      655.36     50.08 o 
  16  -4   6      349.70      364.51     30.78 o 
  18  -4   6        9.05       19.62     17.75 o 
  20  -4   6       14.50       26.56     23.93 o 
  22  -4   6       75.88       85.14     26.20 o 
 -31  -3   6      123.94      106.47     27.29 o 
 -29  -3   6       38.36       34.42     30.45 o 
 -27  -3   6      188.42      115.22     26.19 o 
 -25  -3   6      515.33      466.29     36.98 o 
 -23  -3   6      159.67      187.15     28.51 o 
 -21  -3   6      661.43      693.44     80.42 o 
 -19  -3   6      453.70      377.01     27.70 o 
 -17  -3   6      587.39      597.01     32.12 o 
 -15  -3   6     3450.37     3330.74     74.93 o 
 -13  -3   6     2260.78     2115.81     42.70 o 
 -11  -3   6     3054.07     3158.76     60.70 o 
  -9  -3   6     1663.57     1981.85     39.52 o 
  -7  -3   6     1608.98     1629.51     34.44 o 
  -5  -3   6     3889.56     3800.06     76.56 o 
  -3  -3   6     4178.90     3858.38    129.11 o 
  -1  -3   6     3367.10     3192.31     62.94 o 
   1  -3   6     2928.57     2966.55     62.88 o 
   3  -3   6      327.87      350.67     16.50 o 
   5  -3   6      747.34      750.72     24.80 o 
   7  -3   6       83.98       96.86     12.66 o 
   9  -3   6      272.13      243.21     16.66 o 
  11  -3   6     2720.78     2607.17     50.36 o 
  13  -3   6      722.95      710.10     30.79 o 
  15  -3   6      213.93      256.99     22.69 o 
  17  -3   6       73.59       75.66     17.33 o 
  19  -3   6       28.67       41.66     16.44 o 
  21  -3   6        2.47       -9.78     16.46 o 
  23  -3   6      220.25      228.89     31.28 o 
 -32  -2   6       71.80      104.10     28.71 o 
 -30  -2   6      187.51      196.42     31.99 o 
 -28  -2   6      132.65      208.65     28.55 o 
 -26  -2   6      581.08      599.49     41.19 o 
 -24  -2   6      169.24      215.99     42.40 o 
 -22  -2   6      348.88      400.75     37.33 o 
 -20  -2   6     2023.76     1988.14     71.18 o 
 -18  -2   6       24.93       29.13     14.97 o 
 -16  -2   6     2730.64     2740.37     52.50 o 
 -14  -2   6     2909.79     2860.39     44.49 o 
 -12  -2   6      580.75      577.70     16.16 o 
 -10  -2   6     3219.17     3322.04     68.14 o 
  -8  -2   6     1844.25     1709.18     30.47 o 
  -6  -2   6     4203.78     4339.66     61.97 o 
  -4  -2   6     8332.74     8804.36    259.33 o 
  -2  -2   6     1706.77     1665.63     35.64 o 
   0  -2   6       90.97       58.75      9.72 o 
   2  -2   6     3700.48     3770.50     51.36 o 
   4  -2   6     8275.41     8294.84    114.50 o 
   6  -2   6     6145.15     5991.04     78.47 o 
   8  -2   6     2362.77     2281.08     42.31 o 
  10  -2   6      597.02      557.34     25.16 o 
  12  -2   6      830.91      785.08     30.38 o 
  14  -2   6      931.45      913.92     34.11 o 
  16  -2   6      211.66      231.19     21.69 o 
  18  -2   6      130.65      126.86     19.83 o 
  20  -2   6      132.63      136.36     21.42 o 
  22  -2   6       72.12       76.98     25.91 o 
  24  -2   6       85.35       91.01     24.78 o 
 -33  -1   6       59.06       85.31     28.58 o 
 -31  -1   6      119.14      118.58     26.86 o 
 -29  -1   6      155.07      184.56     29.78 o 
 -27  -1   6       54.71       28.51     19.03 o 
 -25  -1   6      467.44      557.77     70.35 o 
 -23  -1   6      145.21       91.52     23.29 o 
 -21  -1   6     2799.07     2765.10     76.51 o 
 -19  -1   6      550.75      559.09     29.45 o 
 -17  -1   6     1313.57     1314.90     27.42 o 
 -15  -1   6     1784.91     1989.26     31.74 o 
 -13  -1   6      538.53      550.07     13.24 o 
 -11  -1   6     1039.78      984.35     19.68 o 
  -9  -1   6     3430.51     3285.30     50.10 o 
  -7  -1   6     4776.65     4454.31     69.01 o 
  -5  -1   6     5916.40     5937.70     81.49 o 
  -3  -1   6      659.17      660.34     16.90 o 
  -1  -1   6     2141.34     2142.72     35.27 o 
   1  -1   6      429.81      421.31     13.22 o 
   3  -1   6      188.43      177.72     12.12 o 
   5  -1   6      607.32      597.33     21.24 o 
   7  -1   6     1517.39     1489.91     34.74 o 
   9  -1   6      886.76      880.66     28.63 o 
  11  -1   6      607.44      599.35     25.67 o 
  13  -1   6      200.98      236.31     19.80 o 
  15  -1   6      139.46      117.41     17.15 o 
  17  -1   6     1187.99     1206.23     40.31 o 
  19  -1   6      436.67      475.41     29.57 o 
  21  -1   6      922.44      915.47     40.01 o 
  23  -1   6       42.86       43.71     29.75 o 
  25  -1   6      165.00      152.78     32.50 o 
 -32   0   6      187.65      209.23     32.97 o 
 -30   0   6      132.60      158.99     28.14 o 
 -28   0   6       61.20       40.24     19.35 o 
 -26   0   6      363.01      246.34     34.26 o 
 -24   0   6      153.65       93.29     28.36 o 
 -22   0   6      196.72      198.28     19.16 o 
 -20   0   6     1821.98     1777.04     39.39 o 
 -18   0   6      965.87      933.41     29.61 o 
 -16   0   6      198.23      213.02     12.28 o 
 -14   0   6       41.94       51.03      6.57 o 
 -12   0   6      147.59      183.92      8.58 o 
 -10   0   6      590.73      658.03     13.74 o 
  -8   0   6       90.70       40.29      5.14 o 
  -6   0   6     4507.62     4086.76     44.98 o 
  -4   0   6     1795.17     1748.05     22.63 o 
  -2   0   6     2020.07     2005.89     26.94 o 
   0   0   6      135.43      186.16      8.03 o 
   2   0   6       25.54       26.08      6.94 o 
   4   0   6      745.02      784.73     23.86 o 
   6   0   6     4783.75     4994.26     71.86 o 
   8   0   6       55.69       61.52     11.20 o 
  10   0   6     1654.67     1709.85     39.97 o 
  12   0   6      225.24      185.41     17.69 o 
  14   0   6        5.46       15.75     11.98 o 
  16   0   6      211.66      241.19     20.84 o 
  18   0   6      125.57      103.81     18.07 o 
  20   0   6      494.24      580.78     47.12 o 
  22   0   6      392.06      403.75     34.50 o 
  24   0   6        2.81       -3.00     19.04 o 
 -33   1   6       58.18       67.78     27.05 o 
 -31   1   6      114.97      116.39     27.04 o 
 -29   1   6      119.10      111.92     21.62 o 
 -27   1   6       39.18       46.13     16.76 o 
 -25   1   6      425.27      452.59     27.74 o 
 -23   1   6      181.91      162.77     19.03 o 
 -21   1   6     2799.76     2745.34     50.93 o 
 -19   1   6      628.60      682.98     23.74 o 
 -17   1   6     1298.36     1295.80     34.06 o 
 -15   1   6     1883.42     2099.89     31.34 o 
 -13   1   6      488.49      492.84     13.64 o 
 -11   1   6     1180.73     1144.03     18.56 o 
  -9   1   6     3816.37     3531.77     37.45 o 
  -7   1   6     4928.01     4657.52     42.18 o 
  -5   1   6     6422.62     6436.72     58.30 o 
  -3   1   6      457.25      458.07     15.36 o 
  -1   1   6     1782.53     1829.65     27.46 o 
   1   1   6      406.22      388.97      9.13 o 
   3   1   6      164.77      147.26      7.03 o 
   5   1   6      564.56      565.15     13.77 o 
   7   1   6     1650.87     1647.74     41.55 o 
   9   1   6      865.37      894.71     32.83 o 
  11   1   6      529.71      589.48     37.41 o 
  13   1   6      138.10      159.13     17.02 o 
  15   1   6      144.05      139.84     17.21 o 
  17   1   6     1144.02     1243.94     55.27 o 
  19   1   6      532.78      556.00     35.60 o 
  21   1   6      888.90      943.62     45.45 o 
  23   1   6       67.87       32.59     19.58 o 
  25   1   6      147.60      156.77     28.51 o 
 -32   2   6       80.49        4.38     40.37 o 
 -30   2   6      182.30      155.64     19.98 o 
 -28   2   6       92.05       90.92     19.03 o 
 -26   2   6      590.22      673.10     34.86 o 
 -24   2   6      160.98      240.51     28.62 o 
 -22   2   6      375.78      381.52     21.39 o 
 -20   2   6     2099.18     2106.11     44.51 o 
 -18   2   6       25.49       18.81      9.13 o 
 -16   2   6     2457.94     2520.77     39.49 o 
 -14   2   6     2489.07     2419.77     34.44 o 
 -12   2   6      575.87      587.47     16.42 o 
 -10   2   6     3299.04     3388.44     34.73 o 
  -8   2   6     2056.22     1928.36     23.99 o 
  -6   2   6     4533.68     4676.57     50.17 o 
  -4   2   6     8519.13     8704.85     73.02 o 
  -2   2   6     1390.85     1373.74     21.92 o 
   0   2   6       94.47       77.83      4.70 o 
   2   2   6     3557.03     3575.19     32.45 o 
   4   2   6     8730.55     8817.56     78.76 o 
   6   2   6     6487.56     6584.91     62.64 o 
   8   2   6     2574.13     2581.47     41.82 o 
  10   2   6      461.73      415.16     18.05 o 
  12   2   6      757.31      724.01     27.62 o 
  14   2   6      754.15      705.17     33.51 o 
  16   2   6      164.77      159.85     25.71 o 
  18   2   6      181.71      219.42     32.42 o 
  20   2   6      152.23      145.51     23.89 o 
  22   2   6       54.96       60.60     21.64 o 
  24   2   6       61.06       82.91     36.97 o 
 -31   3   6      121.55      135.80     25.15 o 
 -29   3   6       30.37       19.78     18.02 o 
 -27   3   6      169.64      158.97     23.54 o 
 -25   3   6      442.80      422.95     26.30 o 
 -23   3   6      109.95      114.47     15.14 o 
 -21   3   6      551.52      577.94     24.84 o 
 -19   3   6      514.52      529.26     29.81 o 
 -17   3   6      670.59      711.66     22.06 o 
 -15   3   6     3334.39     3386.28     46.99 o 
 -13   3   6     2101.71     1962.31     29.01 o 
 -11   3   6     2933.85     3057.10     33.58 o 
  -9   3   6     1389.54     1610.31     24.05 o 
  -7   3   6     1925.71     1918.73     28.05 o 
  -5   3   6     3926.79     3786.60     32.69 o 
  -3   3   6     4122.95     3807.32     32.83 o 
  -1   3   6     3595.82     3468.79     32.59 o 
   1   3   6     3170.31     3191.15     31.13 o 
   3   3   6      257.60      289.03      8.86 o 
   5   3   6      920.00      968.25     15.61 o 
   7   3   6      116.68      139.32      8.52 o 
   9   3   6      338.57      263.43     16.60 o 
  11   3   6     2846.68     2728.73     53.83 o 
  13   3   6      781.20      748.40     34.66 o 
  15   3   6      260.64      292.69     33.24 o 
  17   3   6       75.16       65.91     19.68 o 
  19   3   6       47.25       50.21     19.07 o 
  21   3   6       10.74        0.91     17.76 o 
  23   3   6      227.33      279.03     31.84 o 
 -30   4   6       82.33       91.82     23.97 o 
 -28   4   6       92.42      101.11     23.64 o 
 -26   4   6      224.73      221.20     30.46 o 
 -24   4   6      155.31      223.81     21.91 o 
 -22   4   6      199.98      217.80     20.47 o 
 -20   4   6      274.66      312.26     38.10 o 
 -18   4   6      425.55      380.07     30.47 o 
 -16   4   6      905.72      807.46     30.35 o 
 -14   4   6      651.76      569.76     20.67 o 
 -12   4   6      985.69      933.08     23.08 o 
 -10   4   6      119.66      108.62      8.50 o 
  -8   4   6      575.98      564.49     15.65 o 
  -6   4   6      265.25      295.28      9.80 o 
  -4   4   6     3946.62     3893.97     34.87 o 
  -2   4   6     4469.39     4365.89     41.11 o 
   0   4   6     8387.15     8262.40     70.72 o 
   2   4   6     2084.96     2063.91     24.86 o 
   4   4   6     2189.67     2216.62     26.18 o 
   6   4   6       62.19       71.59      8.79 o 
   8   4   6       84.64       91.62     13.17 o 
  10   4   6     2940.84     2966.13     53.54 o 
  12   4   6     2755.57     2659.27     65.15 o 
  14   4   6      615.50      551.98     32.58 o 
  16   4   6      347.57      404.95     45.69 o 
  18   4   6        3.29       12.39     17.69 o 
  20   4   6       28.82       28.16     19.16 o 
  22   4   6       65.57      104.43     25.07 o 
 -29   5   6      183.45      222.76     26.40 o 
 -27   5   6      105.21       77.89     19.63 o 
 -25   5   6      255.75      251.71     25.15 o 
 -23   5   6      447.38      402.82     32.60 o 
 -21   5   6      282.10      319.41     24.68 o 
 -19   5   6      229.07      215.18     21.04 o 
 -17   5   6     1516.25     1446.02     41.77 o 
 -15   5   6      805.79      660.28     29.00 o 
 -13   5   6     1164.74     1048.15     31.56 o 
 -11   5   6     2577.61     2501.18     40.93 o 
  -9   5   6      834.03      871.20     19.23 o 
  -7   5   6      706.36      642.31     16.99 o 
  -5   5   6      611.79      593.77     15.80 o 
  -3   5   6      790.28      787.45     15.08 o 
  -1   5   6     1061.45     1101.36     19.22 o 
   1   5   6      796.49      766.59     16.96 o 
   3   5   6      591.64      560.25     16.48 o 
   5   5   6     1394.92     1351.80     25.65 o 
   7   5   6      151.97      153.53     14.75 o 
   9   5   6      497.91      510.39     21.38 o 
  11   5   6      440.55      430.79     23.42 o 
  13   5   6      125.35      153.91     17.72 o 
  15   5   6      520.56      592.63     35.82 o 
  17   5   6      244.73      247.77     27.90 o 
  19   5   6      110.76       46.28     20.54 o 
  21   5   6       68.87       44.45     22.03 o 
 -28   6   6       82.98       69.42     21.38 o 
 -26   6   6      100.65      110.91     22.00 o 
 -24   6   6      430.02      427.06     37.27 o 
 -22   6   6      262.13      222.89     24.19 o 
 -20   6   6      120.35      104.96     19.30 o 
 -18   6   6      227.66      266.75     24.18 o 
 -16   6   6      659.08      556.42     29.69 o 
 -14   6   6       29.00       -2.16     12.46 o 
 -12   6   6      290.11      242.18     19.46 o 
 -10   6   6      678.04      635.40     23.04 o 
  -8   6   6      917.25      911.18     20.58 o 
  -6   6   6      361.59      394.66     12.88 o 
  -4   6   6     1233.46     1278.95     20.80 o 
  -2   6   6      477.67      483.03     14.66 o 
   0   6   6     1115.16     1088.81     21.76 o 
   2   6   6      271.09      266.42     15.04 o 
   4   6   6     2511.64     2429.95     35.85 o 
   6   6   6     2138.48     2103.36     35.83 o 
   8   6   6      304.95      302.44     16.07 o 
  10   6   6      814.58      749.87     29.76 o 
  12   6   6      257.22      233.93     20.40 o 
  14   6   6        7.87       13.20     13.52 o 
  16   6   6      125.61      123.45     23.90 o 
  18   6   6       34.88       38.40     20.66 o 
  20   6   6      120.62      105.64     27.16 o 
 -27   7   6        8.71       48.05     21.07 o 
 -25   7   6      115.75      108.54     22.80 o 
 -23   7   6      467.90      420.12     39.93 o 
 -21   7   6      310.64      258.00     27.14 o 
 -19   7   6      524.68      527.52     32.67 o 
 -17   7   6      727.92      738.01     36.29 o 
 -15   7   6      285.36      310.65     23.19 o 
 -13   7   6      382.85      368.91     26.63 o 
 -11   7   6      864.07      940.30     39.41 o 
  -9   7   6     2535.78     2512.38     41.99 o 
  -7   7   6     1549.04     1527.37     29.48 o 
  -5   7   6      408.56      427.69     19.03 o 
  -3   7   6      154.51      153.75     11.40 o 
  -1   7   6      199.64      179.32     15.47 o 
   1   7   6       52.21       55.84      9.82 o 
   3   7   6       65.02       48.11      9.82 o 
   5   7   6      135.86      115.27     12.46 o 
   7   7   6      166.59      139.76     13.37 o 
   9   7   6       57.64       90.53     12.41 o 
  11   7   6      196.88      209.75     18.85 o 
  13   7   6       91.33       86.45     17.05 o 
  15   7   6      163.16      147.40     20.38 o 
  17   7   6      145.10      174.26     27.07 o 
 -24   8   6      149.90      130.53     26.28 o 
 -22   8   6      120.17      136.83     30.25 o 
 -20   8   6      187.81      162.40     24.73 o 
 -18   8   6       15.32        5.70     14.52 o 
 -16   8   6      310.45      270.26     24.04 o 
 -14   8   6       67.90       66.60     16.47 o 
 -12   8   6      224.40      219.84     21.54 o 
 -10   8   6      375.13      378.17     19.74 o 
  -8   8   6       53.78       65.11     11.92 o 
  -6   8   6      278.68      291.74     16.36 o 
  -4   8   6      536.58      584.46     20.63 o 
  -2   8   6      364.15      393.40     17.81 o 
   0   8   6      291.27      272.63     15.63 o 
   2   8   6       52.14       39.42     10.14 o 
   4   8   6      312.30      325.33     18.00 o 
   6   8   6      769.65      781.23     25.38 o 
   8   8   6      381.25      408.88     20.50 o 
  10   8   6       89.33       58.41     13.64 o 
  12   8   6      118.95      158.33     20.37 o 
  14   8   6       22.53        6.65     15.06 o 
  16   8   6      239.69      216.17     34.43 o 
 -21   9   6      211.89      264.38     28.13 o 
 -19   9   6      191.33      166.05     23.95 o 
 -17   9   6      150.58      142.26     22.91 o 
 -15   9   6      143.50      108.40     20.14 o 
 -13   9   6      276.05      223.71     21.10 o 
 -11   9   6      538.32      559.85     36.03 o 
  -9   9   6      466.39      425.68     22.22 o 
  -7   9   6      946.90      896.67     29.05 o 
  -5   9   6      380.63      362.79     21.53 o 
  -3   9   6        3.18        3.11     10.37 o 
  -1   9   6      193.16      174.23     16.03 o 
   1   9   6      169.25      184.87     15.15 o 
   3   9   6      353.87      336.21     19.70 o 
   5   9   6      747.57      830.14     27.66 o 
   7   9   6      252.62      278.83     18.97 o 
   9   9   6       27.69       38.46     14.80 o 
  11   9   6       46.76       28.91     16.80 o 
  13   9   6      139.08      158.89     38.67 o 
 -16  10   6      281.08      330.98     40.37 o 
 -14  10   6      109.21      125.31     19.81 o 
 -12  10   6      183.91      191.16     21.52 o 
 -10  10   6      335.79      383.72     24.64 o 
  -8  10   6       64.32       39.17     14.30 o 
  -6  10   6      358.70      385.64     22.80 o 
  -4  10   6      208.23      190.38     19.72 o 
  -2  10   6      275.72      255.01     19.42 o 
   0  10   6      489.32      540.18     24.69 o 
   2  10   6      200.42      240.55     19.01 o 
   4  10   6       48.09       52.91     13.92 o 
   6  10   6      168.45      144.20     16.78 o 
   8  10   6       29.77       32.12     16.06 o 
  -9  11   6       22.87       20.80     18.10 o 
  -7  11   6        9.27        6.34     14.61 o 
  -5  11   6      104.62       76.21     18.56 o 
  -3  11   6      254.83      308.80     26.96 o 
  -1  11   6      285.72      307.82     35.01 o 
   1  11   6      292.83      324.54     26.88 o 
  -7 -11   7        3.80       25.93     43.33 o 
  -5 -11   7       74.43       85.67     51.31 o 
  -3 -11   7      161.06       95.73     51.97 o 
 -16 -10   7       79.24       47.05     43.44 o 
 -14 -10   7      211.42      216.96     58.53 o 
 -12 -10   7       39.08       21.55     38.18 o 
 -10 -10   7      105.43       66.19     43.00 o 
  -8 -10   7      140.25       73.63     42.01 o 
  -6 -10   7      120.30       98.47     48.80 o 
  -4 -10   7      185.86      259.96     43.06 o 
  -2 -10   7      294.56      287.58     45.07 o 
   0 -10   7      241.69      241.82     48.91 o 
   2 -10   7      149.98      206.40     41.27 o 
   4 -10   7      212.63      223.15     44.77 o 
   6 -10   7       55.10       77.75     33.84 o 
 -21  -9   7      110.65      181.42     46.24 o 
 -19  -9   7      320.21      316.69     79.92 o 
 -17  -9   7       81.22      108.69     38.37 o 
 -15  -9   7      207.07      138.12     36.76 o 
 -13  -9   7      100.55       92.54     32.91 o 
 -11  -9   7       54.93       49.45     36.21 o 
  -9  -9   7      717.24      829.16     58.16 o 
  -7  -9   7      404.68      486.19     94.53 o 
  -5  -9   7      219.07      228.79     38.71 o 
  -3  -9   7      163.66      140.94     34.99 o 
  -1  -9   7       18.68       26.74     32.28 o 
   1  -9   7       50.38       67.88     29.56 o 
   3  -9   7      357.47      407.80     50.90 o 
   5  -9   7      189.60      343.76     74.18 o 
   7  -9   7      105.70      111.02     35.37 o 
   9  -9   7       42.77       15.14     30.63 o 
  11  -9   7      154.94      201.83     75.05 o 
 -24  -8   7      100.21       56.34     28.01 o 
 -22  -8   7      236.77      257.93     47.29 o 
 -20  -8   7      129.86      162.51     38.38 o 
 -18  -8   7      272.86      292.12     66.30 o 
 -16  -8   7       33.95       50.79     28.87 o 
 -14  -8   7      403.40      446.35     48.63 o 
 -12  -8   7      261.01      289.64     28.09 o 
 -10  -8   7      540.91      620.59     35.60 o 
  -8  -8   7      462.38      455.36     37.37 o 
  -6  -8   7      467.82      514.28     38.89 o 
  -4  -8   7      375.53      398.06     36.47 o 
  -2  -8   7      479.66      516.24     39.88 o 
   0  -8   7       95.47       94.48     24.61 o 
   2  -8   7       94.83      152.30     38.26 o 
   4  -8   7      600.40      769.93     62.27 o 
   6  -8   7      465.10      468.09     53.44 o 
   8  -8   7      179.49      154.05     53.45 o 
  10  -8   7        6.74       -2.46     31.67 o 
  12  -8   7       30.73       63.54     25.52 o 
  14  -8   7        1.49        5.58     23.22 o 
 -27  -7   7       51.38       32.53     40.91 o 
 -25  -7   7      100.26      134.22     41.59 o 
 -23  -7   7      505.44      438.37     42.76 o 
 -21  -7   7      279.56      369.89     64.11 o 
 -19  -7   7      414.39      438.62     90.43 o 
 -17  -7   7        3.78       -9.38     21.95 o 
 -15  -7   7      358.59      372.84     32.94 o 
 -13  -7   7      249.73      268.92     25.55 o 
 -11  -7   7      772.65      765.97     36.71 o 
  -9  -7   7     1174.91     1285.63     44.79 o 
  -7  -7   7     1410.50     1467.82     46.84 o 
  -5  -7   7       22.51       33.38     28.11 o 
  -3  -7   7      790.51      773.04     43.12 o 
  -1  -7   7       53.21       85.90     21.98 o 
   1  -7   7      136.62      158.00     33.54 o 
   3  -7   7     1631.76     1600.69     77.88 o 
   5  -7   7     1779.11     1722.66     66.59 o 
   7  -7   7       20.99       13.96     15.82 o 
   9  -7   7      236.70      283.32     34.73 o 
  11  -7   7       41.45       28.25     18.91 o 
  13  -7   7       24.37       22.43     21.54 o 
  15  -7   7      136.54      183.47     30.39 o 
  17  -7   7      190.31      131.62     33.14 o 
 -28  -6   7      131.29      100.04     28.93 o 
 -26  -6   7       98.35       66.47     25.99 o 
 -24  -6   7      292.24      288.74     38.17 o 
 -22  -6   7      179.83      243.24     35.31 o 
 -20  -6   7       67.68       67.21     21.16 o 
 -18  -6   7      679.71      606.38     38.71 o 
 -16  -6   7      408.89      336.15     46.04 o 
 -14  -6   7     1274.13     1244.30     55.06 o 
 -12  -6   7      481.26      489.13     29.69 o 
 -10  -6   7      215.70      252.17     22.75 o 
  -8  -6   7      548.39      567.37     46.65 o 
  -6  -6   7      347.09      359.53     30.34 o 
  -4  -6   7       80.99       73.58     16.29 o 
  -2  -6   7     1901.04     1886.07     76.57 o 
   0  -6   7       73.01       47.68     26.41 o 
   2  -6   7      159.57      143.01     21.13 o 
   4  -6   7      367.82      358.37     22.62 o 
   6  -6   7      921.06      888.09     38.17 o 
   8  -6   7      218.44      215.61     23.88 o 
  10  -6   7      452.03      488.21     33.66 o 
  12  -6   7      100.35       99.04     27.16 o 
  14  -6   7      106.99       77.89     23.28 o 
  16  -6   7       28.70       34.15     20.44 o 
  18  -6   7      107.22       95.66     38.98 o 
 -29  -5   7      188.46      107.67     31.27 o 
 -27  -5   7       59.46       86.97     25.97 o 
 -25  -5   7      183.08      185.14     34.60 o 
 -23  -5   7      416.45      461.21     31.77 o 
 -21  -5   7      190.37      165.66     26.69 o 
 -19  -5   7      123.15      101.50     19.88 o 
 -17  -5   7      687.51      657.56     37.56 o 
 -15  -5   7      604.96      579.63     41.77 o 
 -13  -5   7     1342.39     1437.33     60.07 o 
 -11  -5   7      249.86      298.86     25.73 o 
  -9  -5   7     1858.95     1945.73     58.14 o 
  -7  -5   7      193.36      192.42     21.95 o 
  -5  -5   7     1676.86     1654.68     47.27 o 
  -3  -5   7     2007.97     2002.18     73.47 o 
  -1  -5   7     1346.75     1273.44     40.49 o 
   1  -5   7      371.51      377.10     25.79 o 
   3  -5   7     1217.49     1169.56     41.34 o 
   5  -5   7      195.18      199.41     18.12 o 
   7  -5   7     1896.65     1776.58     45.33 o 
   9  -5   7      369.21      389.24     28.22 o 
  11  -5   7      548.13      551.03     33.53 o 
  13  -5   7      195.11      179.89     24.98 o 
  15  -5   7      223.90      165.70     25.41 o 
  17  -5   7       63.74       54.41     21.16 o 
  19  -5   7       88.42       97.12     24.49 o 
 -30  -4   7      120.10      126.15     29.55 o 
 -28  -4   7      115.25       92.11     25.16 o 
 -26  -4   7       93.64       69.81     22.51 o 
 -24  -4   7       37.47       74.15     21.64 o 
 -22  -4   7       88.77      119.51     23.46 o 
 -20  -4   7      213.16      227.20     26.06 o 
 -18  -4   7      281.26      238.07     25.43 o 
 -16  -4   7      706.40      730.37     60.90 o 
 -14  -4   7     1048.93     1094.52     80.63 o 
 -12  -4   7      387.17      462.93     28.39 o 
 -10  -4   7       83.40       66.11     13.53 o 
  -8  -4   7      258.93      271.23     17.49 o 
  -6  -4   7       74.09       71.13     12.12 o 
  -4  -4   7     3160.74     3209.83     81.67 o 
  -2  -4   7     4404.66     4511.38     75.35 o 
   0  -4   7     5014.26     5111.58     96.06 o 
   2  -4   7     1175.18     1170.60     35.43 o 
   4  -4   7      148.44      154.28     14.80 o 
   6  -4   7      291.54      294.24     26.70 o 
   8  -4   7     1152.49     1172.46     36.58 o 
  10  -4   7     1844.27     1773.41     46.65 o 
  12  -4   7     1467.59     1385.67     47.73 o 
  14  -4   7      287.36      253.74     33.13 o 
  16  -4   7      218.81      177.31     31.57 o 
  18  -4   7       12.33       11.78     17.06 o 
  20  -4   7       50.13       55.92     32.33 o 
 -31  -3   7       63.16       95.81     28.70 o 
 -29  -3   7      115.04      106.75     40.78 o 
 -27  -3   7      165.30      172.13     28.89 o 
 -25  -3   7      202.36      186.47     30.19 o 
 -23  -3   7      462.99      415.39     66.41 o 
 -21  -3   7      135.00      104.33     32.92 o 
 -19  -3   7      774.42      825.24     51.78 o 
 -17  -3   7      327.97      329.57     26.52 o 
 -15  -3   7     2694.56     2774.03     96.70 o 
 -13  -3   7      300.79      286.24     52.34 o 
 -11  -3   7      648.82      653.18     36.92 o 
  -9  -3   7     1116.61     1068.12     36.64 o 
  -7  -3   7      536.76      554.12     20.53 o 
  -5  -3   7      351.25      338.13     18.64 o 
  -3  -3   7      176.97      183.23     11.42 o 
  -1  -3   7     2737.98     2555.47     55.82 o 
   1  -3   7     2889.44     2852.24     55.14 o 
   3  -3   7     2255.33     2183.86     42.67 o 
   5  -3   7     1305.95     1275.87     30.56 o 
   7  -3   7      419.29      427.12     25.27 o 
   9  -3   7      270.51      280.20     18.63 o 
  11  -3   7     1394.80     1327.80     40.09 o 
  13  -3   7      848.34      861.97     42.19 o 
  15  -3   7      411.98      404.68     29.83 o 
  17  -3   7      194.82      164.13     21.56 o 
  19  -3   7       42.37       29.31     21.15 o 
  21  -3   7       24.29       13.01     20.78 o 
 -32  -2   7       22.86       32.79     24.28 o 
 -30  -2   7      221.03      294.44     36.42 o 
 -28  -2   7      339.87      380.32     36.42 o 
 -26  -2   7      226.60      219.08     33.27 o 
 -24  -2   7      735.19      712.80     49.24 o 
 -22  -2   7      502.96      595.26     43.07 o 
 -20  -2   7       80.33       80.31     17.74 o 
 -18  -2   7     1091.21     1064.40     58.24 o 
 -16  -2   7     1874.81     1968.70     55.02 o 
 -14  -2   7     1031.26      988.50     24.61 o 
 -12  -2   7      302.62      282.06     22.60 o 
 -10  -2   7     2515.84     2573.75     50.79 o 
  -8  -2   7     4575.61     4714.08     76.22 o 
  -6  -2   7     2182.64     2281.53     39.73 o 
  -4  -2   7     2295.84     2379.22     45.06 o 
  -2  -2   7     2836.27     2887.64     60.01 o 
   0  -2   7      454.83      429.74     17.45 o 
   2  -2   7      175.64      199.09     11.82 o 
   4  -2   7      544.02      518.10     21.55 o 
   6  -2   7     2491.12     2466.04     52.70 o 
   8  -2   7     1742.11     1712.29     41.17 o 
  10  -2   7       13.26       12.62     13.17 o 
  12  -2   7      365.38      359.71     23.63 o 
  14  -2   7       68.15       54.35     15.45 o 
  16  -2   7      476.58      460.92     28.18 o 
  18  -2   7      111.64       92.77     18.83 o 
  20  -2   7      195.04      225.27     31.69 o 
  22  -2   7       38.29       30.17     20.46 o 
 -33  -1   7       29.32       77.23     27.07 o 
 -31  -1   7       40.09       13.92     20.68 o 
 -29  -1   7       67.93       34.18     21.27 o 
 -27  -1   7       36.88        6.57     21.81 o 
 -25  -1   7      245.56      304.59     41.58 o 
 -23  -1   7      663.45      707.58     46.40 o 
 -21  -1   7      734.29      783.97     45.74 o 
 -19  -1   7      610.63      613.73     32.45 o 
 -17  -1   7     1846.29     1855.25     34.27 o 
 -15  -1   7      898.65      879.44     18.00 o 
 -13  -1   7     1304.43     1237.70     21.77 o 
 -11  -1   7     4284.77     4231.40     69.86 o 
  -9  -1   7     3486.90     3179.03     49.96 o 
  -7  -1   7      131.37      115.65      8.66 o 
  -5  -1   7     4872.74     5222.33     67.37 o 
  -3  -1   7      843.87      875.79     19.22 o 
  -1  -1   7      842.17      897.50     26.27 o 
   1  -1   7     1146.20     1283.45     24.84 o 
   3  -1   7     3928.06     3950.59     65.46 o 
   5  -1   7     2078.28     2169.39     42.85 o 
   7  -1   7     1163.29     1109.58     31.28 o 
   9  -1   7      109.52       99.06     14.56 o 
  11  -1   7      332.05      383.81     22.97 o 
  13  -1   7      232.94      214.63     20.01 o 
  15  -1   7       91.08      112.60     17.77 o 
  17  -1   7      588.67      593.10     31.48 o 
  19  -1   7      518.89      553.86     32.17 o 
  21  -1   7       37.48       41.16     18.78 o 
  23  -1   7      168.51      213.37     38.51 o 
 -32   0   7       88.15       83.58     26.28 o 
 -30   0   7        2.58       38.74     23.91 o 
 -28   0   7       60.27       68.78     57.22 o 
 -26   0   7      248.54      321.16     37.14 o 
 -24   0   7     2965.66     3040.50     79.73 o 
 -22   0   7      151.06      183.35     18.50 o 
 -20   0   7     2074.73     1979.25     39.87 o 
 -18   0   7      720.48      779.83     28.34 o 
 -16   0   7      629.23      603.11     18.16 o 
 -14   0   7      146.73      125.20      8.35 o 
 -12   0   7        7.31       14.78      5.09 o 
 -10   0   7     9501.37     9845.70    105.54 o 
  -8   0   7     2544.94     2558.66     32.83 o 
  -6   0   7     3244.77     3531.06     36.29 o 
  -4   0   7     1575.99     1589.83     19.04 o 
  -2   0   7      196.37      203.72     11.52 o 
   0   0   7        3.66        1.17      4.85 o 
   2   0   7     4439.99     4323.22     59.91 o 
   4   0   7     5916.09     5905.22     63.39 o 
   6   0   7     1390.00     1347.03     32.85 o 
   8   0   7     2078.08     1991.23     43.09 o 
  10   0   7      384.58      404.16     25.72 o 
  12   0   7      423.68      451.60     28.96 o 
  14   0   7      942.34      948.38     34.83 o 
  16   0   7      228.88      309.39     24.42 o 
  18   0   7      813.46      844.36     36.86 o 
  20   0   7        8.93      -18.53     15.88 o 
  22   0   7       55.53       26.13     21.11 o 
 -33   1   7       35.36      110.79     36.83 o 
 -31   1   7       39.15       21.33     34.90 o 
 -29   1   7       64.35       60.99     22.66 o 
 -27   1   7       26.94        0.97     17.93 o 
 -25   1   7      209.38      240.63     22.42 o 
 -23   1   7      782.70      809.75     33.15 o 
 -21   1   7      677.19      716.74     25.81 o 
 -19   1   7      595.90      651.05     23.08 o 
 -17   1   7     1601.73     1638.62     30.21 o 
 -15   1   7      717.76      734.10     23.43 o 
 -13   1   7     1193.37     1116.16     23.23 o 
 -11   1   7     4466.47     4522.33     49.15 o 
  -9   1   7     3350.96     3143.57     34.35 o 
  -7   1   7      160.69      170.23      8.41 o 
  -5   1   7     4687.79     4987.83     48.03 o 
  -3   1   7      661.03      723.62     16.10 o 
  -1   1   7      720.04      773.06     16.82 o 
   1   1   7     1403.25     1552.46     21.01 o 
   3   1   7     4036.33     4073.22     43.22 o 
   5   1   7     2502.96     2547.91     33.92 o 
   7   1   7     1169.17     1137.34     25.28 o 
   9   1   7      106.19       94.32     13.33 o 
  11   1   7      240.17      264.58     20.28 o 
  13   1   7      182.38      213.15     27.92 o 
  15   1   7      146.43      170.30     18.66 o 
  17   1   7      644.96      715.36     37.89 o 
  19   1   7      507.45      597.41     44.06 o 
  21   1   7       40.61       50.68     19.99 o 
  23   1   7      134.52      132.07     26.36 o 
 -32   2   7       22.48       58.07     20.78 o 
 -30   2   7      215.68      284.36     34.95 o 
 -28   2   7      283.31      393.90     30.73 o 
 -26   2   7      254.88      269.99     29.00 o 
 -24   2   7      748.09      663.47     37.21 o 
 -22   2   7      577.94      665.20     26.66 o 
 -20   2   7       53.37       58.98     12.67 o 
 -18   2   7     1154.95     1146.60     34.06 o 
 -16   2   7     1736.97     1682.62     30.69 o 
 -14   2   7      975.66      894.53     27.83 o 
 -12   2   7      390.07      376.47     11.46 o 
 -10   2   7     2500.40     2599.98     30.67 o 
  -8   2   7     5032.10     5158.81     51.69 o 
  -6   2   7     2249.40     2304.82     28.47 o 
  -4   2   7     2298.55     2323.99     27.54 o 
  -2   2   7     2531.94     2480.95     30.31 o 
   0   2   7      458.83      444.16      9.54 o 
   2   2   7      112.74      116.29      6.17 o 
   4   2   7      716.48      674.69     16.36 o 
   6   2   7     2711.25     2695.26     37.75 o 
   8   2   7     1664.23     1624.14     32.65 o 
  10   2   7        1.56       -7.59      9.68 o 
  12   2   7      277.36      324.08     29.31 o 
  14   2   7       30.45       44.03     15.81 o 
  16   2   7      523.63      574.24     34.36 o 
  18   2   7       91.56       59.15     18.32 o 
  20   2   7      227.94      230.57     28.56 o 
  22   2   7       46.26       51.27     22.46 o 
 -31   3   7       62.26       71.86     26.37 o 
 -29   3   7       97.92      115.03     26.34 o 
 -27   3   7      133.83      125.53     22.06 o 
 -25   3   7      167.28      171.05     26.05 o 
 -23   3   7      419.39      389.20     24.68 o 
 -21   3   7       99.66       82.50     15.26 o 
 -19   3   7      769.48      819.98     29.89 o 
 -17   3   7      244.13      278.65     19.25 o 
 -15   3   7     2489.72     2490.81     41.66 o 
 -13   3   7      258.08      290.34     13.65 o 
 -11   3   7      524.96      555.90     14.72 o 
  -9   3   7     1089.73     1038.17     19.07 o 
  -7   3   7      659.87      672.36     15.91 o 
  -5   3   7      333.04      293.75      9.56 o 
  -3   3   7      164.76      184.73      9.31 o 
  -1   3   7     2712.34     2589.13     26.62 o 
   1   3   7     3014.21     3088.30     31.03 o 
   3   3   7     2435.45     2388.30     26.57 o 
   5   3   7     1416.07     1368.46     21.69 o 
   7   3   7      393.18      420.04     16.24 o 
   9   3   7      312.34      340.76     20.11 o 
  11   3   7     1434.98     1384.88     44.60 o 
  13   3   7      849.13      841.44     37.50 o 
  15   3   7      486.86      454.86     34.44 o 
  17   3   7      195.24      191.41     25.06 o 
  19   3   7       63.88       76.89     20.99 o 
  21   3   7       32.40       39.32     20.85 o 
 -30   4   7      122.94       79.30     28.24 o 
 -28   4   7      122.93      154.84     27.38 o 
 -26   4   7       59.56       47.30     16.30 o 
 -24   4   7       67.90       41.50     15.62 o 
 -22   4   7      118.23      132.92     24.78 o 
 -20   4   7      260.57      239.14     20.70 o 
 -18   4   7      315.87      310.81     22.33 o 
 -16   4   7      643.44      595.62     32.16 o 
 -14   4   7     1041.18     1085.41     32.13 o 
 -12   4   7      544.77      586.23     25.11 o 
 -10   4   7       99.98       87.70      8.46 o 
  -8   4   7      221.87      219.74      8.96 o 
  -6   4   7      148.22      153.72      7.32 o 
  -4   4   7     3296.56     3209.58     30.47 o 
  -2   4   7     4463.47     4508.16     42.02 o 
   0   4   7     4813.26     4828.95     44.64 o 
   2   4   7     1067.55     1067.23     18.13 o 
   4   4   7      217.22      219.95     11.51 o 
   6   4   7      227.69      230.33     12.25 o 
   8   4   7     1210.26     1269.64     40.68 o 
  10   4   7     1876.28     1913.75     46.20 o 
  12   4   7     1333.64     1260.18     44.80 o 
  14   4   7      307.94      321.37     48.47 o 
  16   4   7      181.82      163.98     24.23 o 
  18   4   7       21.97       30.66     18.65 o 
  20   4   7       60.27       35.44     23.71 o 
 -29   5   7      206.10      185.46     28.12 o 
 -27   5   7       78.35       65.74     18.89 o 
 -25   5   7      230.53      226.82     24.62 o 
 -23   5   7      428.46      391.63     27.98 o 
 -21   5   7      185.27      179.83     20.75 o 
 -19   5   7      163.59      121.16     18.04 o 
 -17   5   7      780.96      768.71     32.14 o 
 -15   5   7      633.00      646.90     29.12 o 
 -13   5   7     1465.72     1505.37     46.17 o 
 -11   5   7      265.85      297.95     14.19 o 
  -9   5   7     1703.71     1782.92     27.23 o 
  -7   5   7      206.07      192.10      9.82 o 
  -5   5   7     1492.95     1429.19     20.60 o 
  -3   5   7     1927.05     1962.93     37.82 o 
  -1   5   7     1280.50     1262.59     31.02 o 
   1   5   7      255.50      259.93     11.38 o 
   3   5   7     1252.54     1254.74     23.27 o 
   5   5   7      239.98      240.35     14.66 o 
   7   5   7     1687.83     1635.35     36.67 o 
   9   5   7      348.07      351.03     21.64 o 
  11   5   7      522.61      553.77     26.24 o 
  13   5   7      236.70      279.64     26.89 o 
  15   5   7      249.53      213.41     26.29 o 
  17   5   7       37.89       65.28     20.88 o 
  19   5   7       69.70       75.15     22.90 o 
 -28   6   7      136.05      137.73     30.96 o 
 -26   6   7      112.97      126.23     22.56 o 
 -24   6   7      282.51      366.15     33.61 o 
 -22   6   7      130.57      110.09     19.88 o 
 -20   6   7       51.76       53.75     16.90 o 
 -18   6   7      678.93      655.74     33.06 o 
 -16   6   7      389.52      257.66     23.29 o 
 -14   6   7     1292.55     1194.79     39.49 o 
 -12   6   7      570.90      603.78     28.81 o 
 -10   6   7      183.77      193.38     14.45 o 
  -8   6   7      465.86      514.82     20.40 o 
  -6   6   7      350.71      332.67     13.37 o 
  -4   6   7       48.03       42.47      7.76 o 
  -2   6   7     2014.16     1985.15     32.91 o 
   0   6   7       58.57       55.63      8.65 o 
   2   6   7      117.44       92.33     10.43 o 
   4   6   7      375.53      362.06     16.46 o 
   6   6   7      737.66      687.05     24.38 o 
   8   6   7      148.06      135.14     16.47 o 
  10   6   7      501.18      511.71     35.16 o 
  12   6   7      137.51      186.65     19.44 o 
  14   6   7       70.62       64.01     20.16 o 
  16   6   7       23.07       17.32     18.09 o 
  18   6   7       88.85      101.09     24.30 o 
 -27   7   7       40.06       28.46     20.32 o 
 -25   7   7      100.54      115.07     23.40 o 
 -23   7   7      512.30      531.97     35.07 o 
 -21   7   7      272.73      334.87     29.22 o 
 -19   7   7      415.88      487.99     39.47 o 
 -17   7   7       15.28        3.29     14.83 o 
 -15   7   7      455.77      403.28     25.32 o 
 -13   7   7      273.85      272.92     21.93 o 
 -11   7   7      835.58      775.03     25.64 o 
  -9   7   7     1163.52     1185.21     30.44 o 
  -7   7   7     1359.96     1353.32     29.70 o 
  -5   7   7       59.43       52.05      9.46 o 
  -3   7   7      954.91      872.37     22.46 o 
  -1   7   7       99.26       92.41     11.01 o 
   1   7   7      114.03      133.19     12.12 o 
   3   7   7     1589.38     1580.78     32.28 o 
   5   7   7     1775.56     1753.98     34.64 o 
   7   7   7        9.31       -4.03      9.43 o 
   9   7   7      280.44      244.06     19.40 o 
  11   7   7       57.35       28.31     13.31 o 
  13   7   7       45.63       38.99     15.37 o 
  15   7   7      108.04      132.71     24.56 o 
  17   7   7      186.82      233.22     36.67 o 
 -24   8   7      108.72       75.96     22.67 o 
 -22   8   7      214.33      204.71     27.26 o 
 -20   8   7      131.85      140.19     21.61 o 
 -18   8   7      233.13      191.63     22.40 o 
 -16   8   7       37.06       34.14     15.13 o 
 -14   8   7      373.57      424.71     38.02 o 
 -12   8   7      209.40      198.52     18.78 o 
 -10   8   7      503.44      543.85     23.81 o 
  -8   8   7      438.31      428.54     20.29 o 
  -6   8   7      400.62      398.93     18.08 o 
  -4   8   7      376.75      381.13     18.96 o 
  -2   8   7      455.98      477.87     20.70 o 
   0   8   7       52.77       57.59     11.02 o 
   2   8   7      120.42      129.79     13.86 o 
   4   8   7      651.94      650.39     23.70 o 
   6   8   7      517.51      512.14     22.03 o 
   8   8   7      175.17      160.83     16.44 o 
  10   8   7        2.11      -16.80     11.20 o 
  12   8   7       48.22       32.51     16.51 o 
  14   8   7        8.93       -3.79     17.15 o 
 -21   9   7      132.35      138.79     25.88 o 
 -19   9   7      303.26      330.81     29.13 o 
 -17   9   7       52.75       34.92     21.12 o 
 -15   9   7      169.31      151.83     21.72 o 
 -13   9   7       71.57       74.51     16.00 o 
 -11   9   7       93.93       73.70     16.01 o 
  -9   9   7      820.15      870.24     28.95 o 
  -7   9   7      450.63      504.45     26.24 o 
  -5   9   7      208.97      265.83     18.49 o 
  -3   9   7      128.53      119.48     14.98 o 
  -1   9   7       22.68       29.55     11.84 o 
   1   9   7       28.94       23.75     12.27 o 
   3   9   7      416.70      414.84     21.32 o 
   5   9   7      206.52      252.49     18.45 o 
   7   9   7      120.37      120.19     15.56 o 
   9   9   7       25.94       31.52     16.17 o 
  11   9   7      152.26      197.52     28.54 o 
 -16  10   7       86.74      112.02     25.34 o 
 -14  10   7      188.76      214.97     22.87 o 
 -12  10   7       42.72       46.29     16.59 o 
 -10  10   7      124.91      137.68     19.59 o 
  -8  10   7      141.75      134.23     17.11 o 
  -6  10   7      110.82      103.07     16.02 o 
  -4  10   7      160.87      154.55     18.75 o 
  -2  10   7      284.78      311.60     20.81 o 
   0  10   7      218.26      266.72     21.19 o 
   2  10   7      156.79      158.84     18.49 o 
   4  10   7      264.83      262.31     23.90 o 
   6  10   7       73.02       75.48     16.28 o 
  -7  11   7       12.96       -4.57     18.32 o 
  -5  11   7       71.86       90.15     20.55 o 
  -3  11   7      174.96      161.82     23.04 o 
 -14 -10   8       49.63       37.86     41.79 o 
 -12 -10   8       15.95      -50.05     33.37 o 
 -10 -10   8      149.05      169.15     52.95 o 
  -8 -10   8      108.50       79.87     44.31 o 
  -6 -10   8      349.31      377.68     50.10 o 
  -4 -10   8      180.17      188.49     40.72 o 
  -2 -10   8      124.89      146.31     39.30 o 
   0 -10   8       64.93       75.98     33.49 o 
   2 -10   8      203.51      224.02     43.91 o 
   4 -10   8      107.14       67.22     37.54 o 
 -19  -9   8       94.02       82.14     37.85 o 
 -17  -9   8      167.64      153.38     41.59 o 
 -15  -9   8       72.93       49.64     31.09 o 
 -13  -9   8        0.36       16.08     33.92 o 
 -11  -9   8       69.58      162.47     54.49 o 
  -9  -9   8      178.21      137.69     35.12 o 
  -7  -9   8      127.78      181.70     36.28 o 
  -5  -9   8      172.75      186.22     36.94 o 
  -3  -9   8      100.00       95.66     30.80 o 
  -1  -9   8       81.63       54.64     27.81 o 
   1  -9   8      122.55      101.56     32.68 o 
   3  -9   8      214.53       96.39     49.45 o 
   5  -9   8       72.10       87.14     35.27 o 
   7  -9   8       56.50       18.96     31.12 o 
   9  -9   8       66.84       53.59     68.00 o 
 -24  -8   8       79.64       51.83     31.97 o 
 -22  -8   8      411.04      415.39     55.63 o 
 -20  -8   8       81.94       38.65     32.26 o 
 -18  -8   8      125.95      182.55     37.68 o 
 -16  -8   8       90.91       89.68     47.37 o 
 -14  -8   8      318.18      291.17     32.66 o 
 -12  -8   8      871.69      994.21     44.47 o 
 -10  -8   8     1238.29     1327.43     68.54 o 
  -8  -8   8     1060.56     1109.66     84.24 o 
  -6  -8   8      351.68      343.83     35.66 o 
  -4  -8   8      326.57      304.22     49.73 o 
  -2  -8   8      126.78      137.58     32.35 o 
   0  -8   8      385.05      406.60     39.06 o 
   2  -8   8      438.27      457.74     86.93 o 
   4  -8   8      222.62      334.68     38.73 o 
   6  -8   8      249.63      348.95     69.95 o 
   8  -8   8      125.33      168.82     48.91 o 
  10  -8   8       43.61       40.84     34.03 o 
  12  -8   8        1.51       43.15     33.38 o 
 -25  -7   8      115.20      105.71     57.49 o 
 -23  -7   8      439.53      473.84     44.17 o 
 -21  -7   8      155.37       59.15     31.48 o 
 -19  -7   8      214.19      170.91     36.86 o 
 -17  -7   8       65.24       53.65     21.16 o 
 -15  -7   8      320.76      293.96     37.52 o 
 -13  -7   8      232.51      227.17     25.54 o 
 -11  -7   8      407.03      434.28     32.55 o 
  -9  -7   8     1461.63     1517.86     49.04 o 
  -7  -7   8      485.41      489.09     37.41 o 
  -5  -7   8      339.90      301.50     32.07 o 
  -3  -7   8      274.10      269.62     31.25 o 
  -1  -7   8      263.72      347.95     52.02 o 
   1  -7   8      250.84      326.33     44.16 o 
   3  -7   8      498.95      583.42     55.46 o 
   5  -7   8      563.09      550.69     71.06 o 
   7  -7   8      698.35      576.18     45.19 o 
   9  -7   8       77.54       47.69     24.36 o 
  11  -7   8        3.45       16.15     18.81 o 
  13  -7   8       34.77       33.70     21.68 o 
  15  -7   8      109.01      113.23     29.64 o 
 -28  -6   8      135.76      116.39     30.58 o 
 -26  -6   8       32.92       23.89     23.28 o 
 -24  -6   8      165.60      235.76     34.52 o 
 -22  -6   8       45.03       45.06     21.53 o 
 -20  -6   8        1.00        5.21     14.29 o 
 -18  -6   8      385.78      454.94     36.40 o 
 -16  -6   8      587.99      642.99     39.44 o 
 -14  -6   8      781.12      820.79     42.41 o 
 -12  -6   8      682.24      706.55     43.22 o 
 -10  -6   8      357.14      347.87     30.96 o 
  -8  -6   8     1504.21     1359.59     67.30 o 
  -6  -6   8      413.76      430.35     52.10 o 
  -4  -6   8      183.76      210.94     27.04 o 
  -2  -6   8      206.82      220.35     34.05 o 
   0  -6   8      258.57      253.35     77.57 o 
   2  -6   8     1355.73     1325.90     71.04 o 
   4  -6   8      328.95      306.05     33.27 o 
   6  -6   8      190.40      200.69     26.07 o 
   8  -6   8      170.45      159.92     24.59 o 
  10  -6   8       35.65       36.49     21.26 o 
  12  -6   8      192.55      170.51     25.59 o 
  14  -6   8       87.97       68.29     23.90 o 
  16  -6   8       99.37       70.59     25.32 o 
 -29  -5   8      161.31      147.99     32.62 o 
 -27  -5   8      142.75      197.38     39.45 o 
 -25  -5   8       82.02       86.62     25.45 o 
 -23  -5   8      416.29      376.86     30.90 o 
 -21  -5   8      503.89      526.92     37.02 o 
 -19  -5   8      263.79      328.35     30.83 o 
 -17  -5   8     1712.54     1883.14    106.73 o 
 -15  -5   8      634.34      624.92     44.47 o 
 -13  -5   8     1338.23     1174.73     56.82 o 
 -11  -5   8      698.05      719.29     38.11 o 
  -9  -5   8      264.83      261.94     26.26 o 
  -7  -5   8      189.69      170.62     32.25 o 
  -5  -5   8      639.60      683.43     50.07 o 
  -3  -5   8     3086.50     2924.24     95.20 o 
  -1  -5   8      387.88      388.07     40.97 o 
   1  -5   8      216.07      194.81     21.25 o 
   3  -5   8      188.95      183.11     16.86 o 
   5  -5   8     1957.38     1806.73     44.89 o 
   7  -5   8     1058.24     1013.30     41.44 o 
   9  -5   8      968.25      961.97     41.49 o 
  11  -5   8      501.17      475.41     32.79 o 
  13  -5   8      273.33      254.72     30.73 o 
  15  -5   8       64.56       92.63     22.08 o 
  17  -5   8       98.01      122.94     26.14 o 
  19  -5   8       98.37       91.43     25.70 o 
 -30  -4   8       87.91       75.94     26.64 o 
 -28  -4   8       89.72      162.27     29.72 o 
 -26  -4   8      148.67      113.20     25.76 o 
 -24  -4   8      149.97      167.79     23.89 o 
 -22  -4   8      213.00      232.60     36.75 o 
 -20  -4   8      141.56      141.24     24.89 o 
 -18  -4   8      987.46      989.04     44.98 o 
 -16  -4   8      100.73      126.96     21.06 o 
 -14  -4   8      284.12      328.97     32.77 o 
 -12  -4   8       46.09       59.11     20.27 o 
 -10  -4   8       86.54       82.10     24.84 o 
  -8  -4   8      711.69      694.28     32.42 o 
  -6  -4   8     2199.13     2262.98     52.63 o 
  -4  -4   8     2892.70     3219.57     76.54 o 
  -2  -4   8     3491.25     3560.67     96.62 o 
   0  -4   8      133.12      166.88     18.82 o 
   2  -4   8       76.11       83.12     12.78 o 
   4  -4   8      676.87      636.34     25.62 o 
   6  -4   8     1049.74     1065.47     34.19 o 
   8  -4   8      624.55      605.63     28.05 o 
  10  -4   8     1186.15     1174.64     62.47 o 
  12  -4   8      284.67      304.14     42.15 o 
  14  -4   8       54.44       74.06     28.25 o 
  16  -4   8        1.83       -0.54     16.95 o 
  18  -4   8      103.19      101.27     24.26 o 
  20  -4   8       35.45       72.14     30.24 o 
 -31  -3   8       70.56      130.65     29.00 o 
 -29  -3   8      171.41      178.01     40.20 o 
 -27  -3   8      306.33      335.25     56.06 o 
 -25  -3   8      287.94      270.91     37.95 o 
 -23  -3   8        1.76        2.40     15.11 o 
 -21  -3   8       52.09       52.80     17.32 o 
 -19  -3   8      845.25      774.56     43.44 o 
 -17  -3   8      661.41      643.74     36.39 o 
 -15  -3   8     2840.86     2773.65     70.00 o 
 -13  -3   8      109.26       92.66     17.41 o 
 -11  -3   8       14.25       15.51      9.52 o 
  -9  -3   8      161.10      193.37     15.71 o 
  -7  -3   8      137.85      158.23     13.32 o 
  -5  -3   8      811.08      804.60     28.90 o 
  -3  -3   8     2901.06     2909.16     47.96 o 
  -1  -3   8     1388.16     1349.93     35.20 o 
   1  -3   8     1466.85     1490.42     39.18 o 
   3  -3   8      564.08      605.89     22.82 o 
   5  -3   8      704.84      724.25     25.94 o 
   7  -3   8      203.41      200.36     16.46 o 
   9  -3   8      692.71      680.02     31.13 o 
  11  -3   8     1960.51     1923.22     49.43 o 
  13  -3   8     1276.76     1326.39     42.78 o 
  15  -3   8       75.71       89.06     18.60 o 
  17  -3   8       40.05       49.17     17.67 o 
  19  -3   8       39.36       47.20     18.80 o 
  21  -3   8       22.49       58.02     23.48 o 
 -32  -2   8       74.54       78.22     26.32 o 
 -30  -2   8      226.85      285.46     35.00 o 
 -28  -2   8       67.43       54.17     25.61 o 
 -26  -2   8       95.14       54.69     33.92 o 
 -24  -2   8      109.82       99.17     25.67 o 
 -22  -2   8      271.69      317.62     28.29 o 
 -20  -2   8      478.39      485.80     31.90 o 
 -18  -2   8      214.00      170.17     21.51 o 
 -16  -2   8      613.83      536.45     30.30 o 
 -14  -2   8     1346.71     1287.30     42.59 o 
 -12  -2   8      548.05      566.48     24.60 o 
 -10  -2   8     2025.41     2170.85     47.36 o 
  -8  -2   8      798.82      866.25     27.52 o 
  -6  -2   8       35.34       17.80      6.78 o 
  -4  -2   8     5883.70     5935.67     77.27 o 
  -2  -2   8     1633.91     1575.67     30.06 o 
   0  -2   8      450.58      426.73     17.75 o 
   2  -2   8     2784.58     2721.99     44.10 o 
   4  -2   8      791.72      715.93     22.71 o 
   6  -2   8      155.12      157.56     16.18 o 
   8  -2   8      270.63      281.44     20.56 o 
  10  -2   8       29.68       35.31     13.30 o 
  12  -2   8      304.57      278.15     22.63 o 
  14  -2   8      233.38      236.91     22.86 o 
  16  -2   8      228.97      246.67     24.10 o 
  18  -2   8      203.47      224.83     24.58 o 
  20  -2   8       23.68       24.10     17.36 o 
 -33  -1   8        7.03        5.85     22.28 o 
 -31  -1   8       53.68      101.60     24.99 o 
 -29  -1   8      110.73      125.00     31.28 o 
 -27  -1   8      239.36      283.46     37.06 o 
 -25  -1   8      601.15      509.00     43.63 o 
 -23  -1   8     1624.08     1592.34     89.61 o 
 -21  -1   8       43.82       21.84     15.27 o 
 -19  -1   8     1317.73     1134.07     42.91 o 
 -17  -1   8      419.15      401.04     19.96 o 
 -15  -1   8      790.45      765.89     22.17 o 
 -13  -1   8     2014.63     2121.23     42.01 o 
 -11  -1   8     2605.09     2608.97     46.12 o 
  -9  -1   8      572.61      549.77     21.81 o 
  -7  -1   8     7472.57     8195.05     99.83 o 
  -5  -1   8     2352.14     2367.28     35.31 o 
  -3  -1   8     2518.24     2537.76     38.17 o 
  -1  -1   8      923.29      857.78     19.12 o 
   1  -1   8      373.11      349.44     16.97 o 
   3  -1   8     1262.71     1197.83     34.10 o 
   5  -1   8      335.19      354.66     20.05 o 
   7  -1   8      544.08      496.30     23.38 o 
   9  -1   8      146.11      149.80     17.18 o 
  11  -1   8     1250.46     1262.64     45.19 o 
  13  -1   8     1079.59     1071.25     37.58 o 
  15  -1   8      346.43      354.05     25.90 o 
  17  -1   8      270.83      240.39     24.28 o 
  19  -1   8      146.32      142.52     26.97 o 
  21  -1   8       18.37       58.04     22.11 o 
 -32   0   8        1.30       36.62     26.44 o 
 -30   0   8        5.79       24.03     32.88 o 
 -28   0   8        7.62       43.16     33.59 o 
 -26   0   8       92.75       81.58     21.75 o 
 -24   0   8      625.47      561.99     35.94 o 
 -22   0   8       61.23       48.06     17.73 o 
 -20   0   8     1266.00     1268.10     46.04 o 
 -18   0   8     1738.18     1692.69     34.98 o 
 -16   0   8      620.53      597.32     16.45 o 
 -14   0   8     1213.02     1167.31     21.64 o 
 -12   0   8      418.22      443.56     13.90 o 
 -10   0   8     5327.94     5516.06     72.64 o 
  -8   0   8    39309.11    40193.41    330.52 o 
  -6   0   8    19993.20    19907.33    162.04 o 
  -4   0   8     4093.69     4229.87     42.83 o 
  -2   0   8       20.53       18.01      5.48 o 
   0   0   8       53.31       67.24      8.82 o 
   2   0   8     2773.64     2482.01     49.00 o 
   4   0   8     4502.29     4102.00     64.22 o 
   6   0   8     1255.12     1324.51     34.41 o 
   8   0   8       34.85       42.34     11.93 o 
  10   0   8      222.64      200.53     18.43 o 
  12   0   8      280.74      293.50     21.79 o 
  14   0   8       34.33       27.63     14.06 o 
  16   0   8       13.95       23.26     14.61 o 
  18   0   8      676.17      699.34     41.80 o 
  20   0   8        1.84       -9.50     17.42 o 
  22   0   8      226.93      234.10     30.85 o 
 -33   1   8       11.43       53.17     29.40 o 
 -31   1   8       54.11       55.25     40.37 o 
 -29   1   8      123.00      114.35     32.70 o 
 -27   1   8      227.43      196.20     36.63 o 
 -25   1   8      599.54      598.90     37.46 o 
 -23   1   8     1589.56     1519.74     56.90 o 
 -21   1   8       60.67       59.27     12.29 o 
 -19   1   8     1197.43     1125.39     54.27 o 
 -17   1   8      305.70      315.31     14.37 o 
 -15   1   8      688.60      673.01     17.97 o 
 -13   1   8     1898.77     2044.62     28.95 o 
 -11   1   8     2800.93     2767.91     30.12 o 
  -9   1   8      443.19      418.24     10.87 o 
  -7   1   8     7045.68     7697.19     69.68 o 
  -5   1   8     2313.60     2248.15     32.39 o 
  -3   1   8     2558.32     2547.58     35.31 o 
  -1   1   8      803.47      788.87     22.75 o 
   1   1   8      349.44      344.12     10.57 o 
   3   1   8     1261.68     1216.30     24.48 o 
   5   1   8      402.26      340.52     20.04 o 
   7   1   8      571.74      526.25     22.87 o 
   9   1   8      110.17      137.80     15.64 o 
  11   1   8     1132.93     1142.09     35.31 o 
  13   1   8     1049.09     1145.37     37.61 o 
  15   1   8      359.65      367.32     29.58 o 
  17   1   8      309.96      267.45     28.13 o 
  19   1   8      173.48      136.58     24.44 o 
  21   1   8        8.01       -1.41     24.02 o 
 -32   2   8       74.09       70.65     26.42 o 
 -30   2   8      209.74      201.09     32.55 o 
 -28   2   8       57.84       74.19     31.81 o 
 -26   2   8      140.59      106.89     22.40 o 
 -24   2   8      141.58      146.58     23.34 o 
 -22   2   8      330.52      312.20     23.34 o 
 -20   2   8      410.19      391.58     24.23 o 
 -18   2   8      192.90      173.85     18.07 o 
 -16   2   8      556.18      523.50     21.75 o 
 -14   2   8     1298.17     1212.68     35.23 o 
 -12   2   8      518.41      537.87     15.95 o 
 -10   2   8     2195.40     2342.70     29.02 o 
  -8   2   8      861.70      954.85     17.83 o 
  -6   2   8       70.82       66.90      6.72 o 
  -4   2   8     5726.56     5673.09     56.46 o 
  -2   2   8     1405.45     1373.84     23.35 o 
   0   2   8      537.15      504.92     15.21 o 
   2   2   8     3052.33     2974.57     35.21 o 
   4   2   8      940.63      862.68     18.02 o 
   6   2   8      199.77      185.37     13.00 o 
   8   2   8      225.04      213.98     16.91 o 
  10   2   8       70.42       90.88     16.86 o 
  12   2   8      348.14      404.37     27.84 o 
  14   2   8      256.16      286.32     26.24 o 
  16   2   8      274.92      273.23     27.80 o 
  18   2   8      206.37      216.80     27.07 o 
  20   2   8       42.25       46.22     20.49 o 
 -31   3   8       63.71      114.76     33.99 o 
 -29   3   8      165.05      191.89     26.45 o 
 -27   3   8      282.32      292.18     31.20 o 
 -25   3   8      272.01      334.21     25.36 o 
 -23   3   8        1.20       -8.30     11.64 o 
 -21   3   8       24.85        6.63     11.41 o 
 -19   3   8      761.07      662.61     28.06 o 
 -17   3   8      748.36      648.84     26.84 o 
 -15   3   8     2629.77     2513.32     45.14 o 
 -13   3   8      111.69      112.48     11.13 o 
 -11   3   8        2.02       -1.39      5.59 o 
  -9   3   8      238.89      268.21     12.12 o 
  -7   3   8      180.25      178.47      8.61 o 
  -5   3   8      765.49      786.09     17.26 o 
  -3   3   8     2864.61     2731.24     39.25 o 
  -1   3   8     1293.65     1276.23     30.15 o 
   1   3   8     1565.46     1637.55     26.04 o 
   3   3   8      653.20      707.66     15.83 o 
   5   3   8      807.15      814.46     18.48 o 
   7   3   8      136.94      123.35     19.86 o 
   9   3   8      702.75      685.15     31.51 o 
  11   3   8     1952.76     1980.83     64.97 o 
  13   3   8     1264.29     1310.31     46.50 o 
  15   3   8      115.80      114.70     21.55 o 
  17   3   8       59.39       64.63     19.40 o 
  19   3   8       36.71       36.84     19.79 o 
  21   3   8       23.91        9.40     22.73 o 
 -30   4   8       99.00       55.56     22.75 o 
 -28   4   8       98.12       85.71     21.96 o 
 -26   4   8      112.54      132.33     19.95 o 
 -24   4   8      198.25      205.87     21.59 o 
 -22   4   8      278.46      279.80     22.80 o 
 -20   4   8      115.01      132.13     17.84 o 
 -18   4   8     1048.80     1037.78     47.71 o 
 -16   4   8      101.89      144.79     22.74 o 
 -14   4   8      256.85      219.87     15.86 o 
 -12   4   8       98.09      107.37     14.25 o 
 -10   4   8      115.60      113.21      9.45 o 
  -8   4   8      598.73      576.58     12.65 o 
  -6   4   8     2051.00     2090.70     29.75 o 
  -4   4   8     2944.75     3072.15     45.26 o 
  -2   4   8     3674.89     3677.61     44.23 o 
   0   4   8       86.81      100.92      7.25 o 
   2   4   8       78.86       84.63      7.77 o 
   4   4   8      558.66      544.90     17.95 o 
   6   4   8     1058.71     1035.03     29.28 o 
   8   4   8      709.23      743.62     28.68 o 
  10   4   8     1247.19     1279.57     58.15 o 
  12   4   8      257.91      242.76     25.02 o 
  14   4   8       82.37       83.62     19.28 o 
  16   4   8        0.43      -25.17     16.78 o 
  18   4   8       89.01       78.15     22.51 o 
  20   4   8       34.39       20.55     24.63 o 
 -29   5   8      176.81      195.83     28.52 o 
 -27   5   8      142.05      135.19     26.97 o 
 -25   5   8       62.72       40.01     16.84 o 
 -23   5   8      407.53      412.63     28.46 o 
 -21   5   8      426.39      419.93     27.85 o 
 -19   5   8      249.36      292.81     23.74 o 
 -17   5   8     1852.04     1808.96     48.14 o 
 -15   5   8      789.21      729.89     31.49 o 
 -13   5   8     1395.82     1308.13     38.14 o 
 -11   5   8      545.86      531.40     16.81 o 
  -9   5   8      335.65      336.59     12.29 o 
  -7   5   8      253.36      254.85     10.68 o 
  -5   5   8      748.34      774.45     16.28 o 
  -3   5   8     3117.00     3062.13     43.74 o 
  -1   5   8      415.43      428.42     13.26 o 
   1   5   8      238.07      235.17     16.47 o 
   3   5   8      117.88      104.86     10.40 o 
   5   5   8     1772.21     1669.31     37.84 o 
   7   5   8      987.63     1036.25     31.61 o 
   9   5   8      907.28      952.12     31.85 o 
  11   5   8      479.58      460.90     30.77 o 
  13   5   8      252.63      236.01     25.95 o 
  15   5   8       49.28       42.88     18.99 o 
  17   5   8       69.68       42.70     23.10 o 
  19   5   8       88.43      133.72     31.95 o 
 -28   6   8      138.15      152.21     25.62 o 
 -26   6   8       38.79       40.17     23.64 o 
 -24   6   8      157.72      154.95     23.15 o 
 -22   6   8       33.49       14.89     16.34 o 
 -20   6   8        3.51       12.03     14.89 o 
 -18   6   8      446.53      505.44     29.99 o 
 -16   6   8      690.98      688.88     39.37 o 
 -14   6   8      798.54      898.45     35.77 o 
 -12   6   8      571.58      598.70     24.48 o 
 -10   6   8      282.48      277.27     15.93 o 
  -8   6   8     1473.77     1495.87     26.42 o 
  -6   6   8      294.26      287.97     12.35 o 
  -4   6   8      279.36      256.89     19.42 o 
  -2   6   8      204.13      215.78     11.79 o 
   0   6   8      259.61      266.94     12.59 o 
   2   6   8     1276.45     1246.40     27.08 o 
   4   6   8      234.60      253.61     14.97 o 
   6   6   8      132.10       97.84     23.89 o 
   8   6   8      235.20      199.61     18.80 o 
  10   6   8       66.84       85.17     15.66 o 
  12   6   8      235.72      237.89     24.05 o 
  14   6   8       81.02       62.00     20.61 o 
  16   6   8       79.66       66.82     22.49 o 
 -25   7   8      109.48       64.09     21.82 o 
 -23   7   8      452.07      452.71     51.47 o 
 -21   7   8      164.72      143.19     22.45 o 
 -19   7   8      205.12      145.85     22.49 o 
 -17   7   8       49.53       14.28     14.38 o 
 -15   7   8      406.69      430.36     37.08 o 
 -13   7   8      205.34      176.05     21.15 o 
 -11   7   8      484.65      507.79     21.61 o 
  -9   7   8     1505.54     1426.48     32.61 o 
  -7   7   8      472.87      416.31     16.92 o 
  -5   7   8      441.67      442.86     20.00 o 
  -3   7   8      339.98      406.09     17.77 o 
  -1   7   8      357.28      364.54     16.36 o 
   1   7   8      264.31      252.01     16.79 o 
   3   7   8      501.19      567.56     21.16 o 
   5   7   8      535.72      582.36     21.73 o 
   7   7   8      753.70      718.95     27.83 o 
   9   7   8      116.92      110.13     20.05 o 
  11   7   8        3.55        1.70     12.45 o 
  13   7   8       44.05       30.33     17.46 o 
  15   7   8       86.08       88.29     27.87 o 
 -24   8   8       76.55       78.63     22.42 o 
 -22   8   8      388.29      412.36     42.82 o 
 -20   8   8       70.76       56.96     21.15 o 
 -18   8   8      106.71      137.83     25.50 o 
 -16   8   8       94.77       84.68     17.85 o 
 -14   8   8      316.68      304.32     21.82 o 
 -12   8   8      783.76      866.64     30.98 o 
 -10   8   8     1241.25     1230.14     35.68 o 
  -8   8   8     1047.77      997.48     38.77 o 
  -6   8   8      366.15      367.99     20.27 o 
  -4   8   8      300.25      298.33     17.60 o 
  -2   8   8       91.15       98.65     14.70 o 
   0   8   8      376.12      324.32     19.65 o 
   2   8   8      411.73      417.70     20.04 o 
   4   8   8      265.45      309.07     18.51 o 
   6   8   8      242.06      267.43     22.40 o 
   8   8   8      119.44       95.22     16.07 o 
  10   8   8       29.24        9.08     13.41 o 
  12   8   8        4.62        8.60     17.27 o 
 -19   9   8       80.17       63.88     18.76 o 
 -17   9   8      125.26      133.81     22.65 o 
 -15   9   8       57.49       33.33     14.83 o 
 -13   9   8        4.35       -8.28     12.57 o 
 -11   9   8       62.49       82.18     15.14 o 
  -9   9   8      237.30      241.61     19.47 o 
  -7   9   8       99.57      137.68     18.43 o 
  -5   9   8      121.89      126.62     16.05 o 
  -3   9   8       59.22       33.37     11.99 o 
  -1   9   8       76.83       92.44     14.86 o 
   1   9   8      126.06      104.78     16.24 o 
   3   9   8      244.88      248.33     19.69 o 
   5   9   8       89.90       70.69     13.43 o 
   7   9   8       55.29       56.51     15.76 o 
   9   9   8       57.01       85.13     22.00 o 
 -14  10   8       58.10       41.67     23.41 o 
 -12  10   8        5.33       -2.52     14.18 o 
 -10  10   8      154.42      127.86     17.72 o 
  -8  10   8      119.72      167.26     17.65 o 
  -6  10   8      304.51      299.48     22.74 o 
  -4  10   8      169.11      168.91     19.28 o 
  -2  10   8      108.54      122.46     18.70 o 
   0  10   8       61.97       28.54     13.98 o 
   2  10   8      236.26      189.81     22.02 o 
   4  10   8      131.93      122.51     20.18 o 
 -12 -10   9       65.35       52.30     41.68 o 
 -10 -10   9       24.93       -5.58     34.57 o 
  -8 -10   9       57.27      109.64     41.41 o 
  -6 -10   9      113.83       94.07     35.85 o 
  -4 -10   9      134.12      158.81     40.11 o 
  -2 -10   9       41.34       33.44     29.28 o 
   0 -10   9      106.91      113.48     36.40 o 
 -19  -9   9       52.81       -8.02     42.61 o 
 -17  -9   9      140.48      130.20     38.09 o 
 -15  -9   9        0.70      -40.26     32.49 o 
 -13  -9   9       77.92      101.86     48.47 o 
 -11  -9   9       97.60       20.12     26.54 o 
  -9  -9   9      135.20      113.49     43.05 o 
  -7  -9   9      256.77      263.25     37.01 o 
  -5  -9   9      108.08       96.78     27.98 o 
  -3  -9   9      113.16       86.47     52.65 o 
  -1  -9   9       42.56       41.67     26.74 o 
   1  -9   9      100.54       82.18     33.28 o 
   3  -9   9       79.26      128.05     38.87 o 
   5  -9   9      183.00      136.84     39.71 o 
   7  -9   9       34.65        9.05     33.87 o 
 -22  -8   9      281.50      331.49     43.51 o 
 -20  -8   9       42.91       74.38     34.00 o 
 -18  -8   9       72.29       90.63     32.97 o 
 -16  -8   9       25.25       10.87     27.19 o 
 -14  -8   9      198.47      226.70     27.99 o 
 -12  -8   9     1449.89     1374.06     61.29 o 
 -10  -8   9      790.78      720.95     56.41 o 
  -8  -8   9      253.21      246.33     33.68 o 
  -6  -8   9      251.65      181.21     30.30 o 
  -4  -8   9      130.00      163.16     33.66 o 
  -2  -8   9      312.60      292.73     35.81 o 
   0  -8   9      768.04      773.86     50.72 o 
   2  -8   9      685.92      726.26     62.85 o 
   4  -8   9      320.66      306.97     38.06 o 
   6  -8   9      122.80      142.37     31.02 o 
   8  -8   9       19.81       26.37     25.31 o 
  10  -8   9       43.30       40.65     33.09 o 
 -25  -7   9      131.08      167.93     33.54 o 
 -23  -7   9       93.16       86.71     27.81 o 
 -21  -7   9       68.81       47.99     24.33 o 
 -19  -7   9      112.89      141.49     27.39 o 
 -17  -7   9      625.92      712.21     44.76 o 
 -15  -7   9      273.51      342.42     42.63 o 
 -13  -7   9      919.83      979.58     43.19 o 
 -11  -7   9      453.11      471.86     37.51 o 
  -9  -7   9       91.40      150.00     22.01 o 
  -7  -7   9      722.26      847.04     47.82 o 
  -5  -7   9      409.21      461.92     37.70 o 
  -3  -7   9      292.80      292.99     33.78 o 
  -1  -7   9      406.51      425.50     46.28 o 
   1  -7   9       21.26        0.67     24.46 o 
   3  -7   9       83.43       79.73     25.84 o 
   5  -7   9      400.68      368.64     38.96 o 
   7  -7   9      108.92       95.77     27.02 o 
   9  -7   9       43.59       50.10     31.54 o 
  11  -7   9       19.21       44.75     26.84 o 
  13  -7   9       88.87       79.82     48.00 o 
 -28  -6   9       81.89       87.66     29.68 o 
 -26  -6   9      127.32      128.05     50.77 o 
 -24  -6   9       67.40       97.10     27.64 o 
 -22  -6   9       38.86       55.98     18.92 o 
 -20  -6   9       30.18       33.66     17.45 o 
 -18  -6   9      164.19       67.61     21.02 o 
 -16  -6   9       46.40       29.24     22.67 o 
 -14  -6   9       44.81       58.88     24.00 o 
 -12  -6   9     1789.87     1744.77     60.82 o 
 -10  -6   9       55.80       25.38     18.45 o 
  -8  -6   9      519.76      540.54     36.85 o 
  -6  -6   9      397.18      397.44     32.92 o 
  -4  -6   9       89.06       53.39     20.23 o 
  -2  -6   9      541.31      509.31     46.21 o 
   0  -6   9      783.08      855.70     58.12 o 
   2  -6   9     1022.00     1022.20     51.87 o 
   4  -6   9      568.77      558.95     73.47 o 
   6  -6   9       62.53       79.35     31.40 o 
   8  -6   9      192.15      167.33     30.34 o 
  10  -6   9      101.45      112.60     22.10 o 
  12  -6   9       80.17       70.92     21.85 o 
  14  -6   9      153.92      183.91     28.43 o 
 -29  -5   9       75.55      114.80     30.27 o 
 -27  -5   9      114.28       67.88     24.81 o 
 -25  -5   9       79.22      121.71     37.09 o 
 -23  -5   9      189.69      202.49     25.05 o 
 -21  -5   9      293.40      321.80     32.89 o 
 -19  -5   9      246.93      241.77     28.66 o 
 -17  -5   9     1142.79      970.07     56.30 o 
 -15  -5   9       48.20       11.36     19.69 o 
 -13  -5   9      328.52      346.63     81.02 o 
 -11  -5   9      253.28      278.52     27.69 o 
  -9  -5   9      461.03      462.43     41.22 o 
  -7  -5   9      702.63      717.05     38.71 o 
  -5  -5   9     1247.22     1197.36     88.12 o 
  -3  -5   9      718.45      669.16    122.10 o 
  -1  -5   9      602.52      541.93     45.28 o 
   1  -5   9      931.82      909.28     45.76 o 
   3  -5   9      104.51      125.90     18.99 o 
   5  -5   9      369.15      409.33     27.66 o 
   7  -5   9     1292.12     1338.94     54.61 o 
   9  -5   9      400.64      434.14     37.82 o 
  11  -5   9      429.22      389.88     32.24 o 
  13  -5   9       16.29        4.82     17.23 o 
  15  -5   9      161.92      213.65     34.36 o 
  17  -5   9       27.44      -13.45     19.95 o 
 -30  -4   9       56.32       58.09     24.28 o 
 -28  -4   9       78.55       93.32     38.81 o 
 -26  -4   9      283.51      224.79     27.46 o 
 -24  -4   9       44.82       13.33     18.31 o 
 -22  -4   9      698.23      649.93     40.72 o 
 -20  -4   9      245.54      297.86     29.94 o 
 -18  -4   9      343.76      296.51     28.83 o 
 -16  -4   9      786.42      749.06     49.11 o 
 -14  -4   9      673.42      705.85     45.15 o 
 -12  -4   9      597.01      518.83     82.55 o 
 -10  -4   9      103.55      100.06     19.39 o 
  -8  -4   9     1026.69     1050.59     61.83 o 
  -6  -4   9      329.39      269.67     25.61 o 
  -4  -4   9      925.18      907.15     60.50 o 
  -2  -4   9      331.44      298.13     34.21 o 
   0  -4   9      285.61      300.22     27.56 o 
   2  -4   9      189.93      173.69     15.80 o 
   4  -4   9       20.21       38.57     12.20 o 
   6  -4   9      531.16      511.72     25.67 o 
   8  -4   9      357.12      367.39     27.90 o 
  10  -4   9      381.52      390.85     30.04 o 
  12  -4   9      248.17      213.46     25.73 o 
  14  -4   9       70.02       63.24     19.88 o 
  16  -4   9       20.21       19.35     17.67 o 
  18  -4   9        6.53        7.81     20.04 o 
 -31  -3   9       94.39      100.94     38.02 o 
 -29  -3   9      136.48      195.27     30.99 o 
 -27  -3   9      177.23      203.76     36.36 o 
 -25  -3   9       50.39       24.13     18.15 o 
 -23  -3   9       64.36       74.40     32.44 o 
 -21  -3   9      238.07      268.23     28.46 o 
 -19  -3   9      208.25      235.41     33.70 o 
 -17  -3   9     1990.95     2087.76     62.50 o 
 -15  -3   9      521.08      591.97     41.12 o 
 -13  -3   9       70.90       82.94     18.93 o 
 -11  -3   9      268.67      252.97     38.24 o 
  -9  -3   9       34.82       30.78     14.04 o 
  -7  -3   9     2947.90     2997.71     53.19 o 
  -5  -3   9      583.09      551.18     23.66 o 
  -3  -3   9     2135.72     2187.28     48.04 o 
  -1  -3   9      396.09      452.69     27.89 o 
   1  -3   9      630.44      690.01     31.48 o 
   3  -3   9      105.69       93.05     13.57 o 
   5  -3   9      840.67      803.53     36.25 o 
   7  -3   9      808.62      828.04     28.56 o 
   9  -3   9     1775.69     1833.49     48.22 o 
  11  -3   9      872.33      926.45     36.67 o 
  13  -3   9      179.07      144.18     24.14 o 
  15  -3   9       96.69       87.97     18.78 o 
  17  -3   9       75.03       81.36     19.08 o 
  19  -3   9       28.91       30.28     19.57 o 
 -32  -2   9       47.16       61.01     25.62 o 
 -30  -2   9       87.49       79.73     28.85 o 
 -28  -2   9       33.92       34.72     53.56 o 
 -26  -2   9       21.46       24.32     21.97 o 
 -24  -2   9       18.15       18.75     17.18 o 
 -22  -2   9     1283.77     1283.37     60.72 o 
 -20  -2   9      248.06      215.74     24.99 o 
 -18  -2   9      421.85      499.42     31.81 o 
 -16  -2   9      880.15      876.15     38.49 o 
 -14  -2   9      624.78      643.40     38.28 o 
 -12  -2   9      292.84      331.72     18.32 o 
 -10  -2   9      857.58      775.16     28.83 o 
  -8  -2   9      750.47      724.94     24.08 o 
  -6  -2   9      269.92      247.45     13.90 o 
  -4  -2   9     1649.98     1659.28     43.61 o 
  -2  -2   9      210.61      197.41     15.78 o 
   0  -2   9      793.27      801.42     21.49 o 
   2  -2   9     1132.27     1206.41     24.72 o 
   4  -2   9     1157.32     1185.17     34.36 o 
   6  -2   9      626.98      618.38     26.90 o 
   8  -2   9      869.19      832.82     31.89 o 
  10  -2   9      470.47      440.13     26.18 o 
  12  -2   9      177.35      152.23     23.20 o 
  14  -2   9      209.05      181.65     21.90 o 
  16  -2   9      304.38      309.43     30.93 o 
  18  -2   9       84.74       94.60     20.79 o 
  20  -2   9       44.98       56.70     19.83 o 
 -33  -1   9       18.56       33.41     29.87 o 
 -31  -1   9       33.21       42.06     32.99 o 
 -29  -1   9       39.21       47.68     25.92 o 
 -27  -1   9       39.46       52.17     24.71 o 
 -25  -1   9      115.15      108.83     26.37 o 
 -23  -1   9      750.82      829.43     65.32 o 
 -21  -1   9      268.21      333.59     28.12 o 
 -19  -1   9      692.29      600.45     33.71 o 
 -17  -1   9      312.21      319.30     19.38 o 
 -15  -1   9      934.85      897.66     26.37 o 
 -13  -1   9      526.28      555.88     24.68 o 
 -11  -1   9     1646.90     1687.74     36.07 o 
  -9  -1   9     5864.43     6036.64     79.63 o 
  -7  -1   9     1611.85     1495.44     35.26 o 
  -5  -1   9     3626.18     3672.39     49.55 o 
  -3  -1   9      815.73      816.62     20.82 o 
  -1  -1   9      498.63      497.22     17.36 o 
   1  -1   9     1106.28     1042.04     28.99 o 
   3  -1   9     1239.40     1252.35     33.27 o 
   5  -1   9      508.18      529.99     24.10 o 
   7  -1   9      163.17      147.63     16.43 o 
   9  -1   9      317.98      270.09     21.16 o 
  11  -1   9      373.10      380.93     24.79 o 
  13  -1   9      121.32      105.68     18.41 o 
  15  -1   9      418.91      453.55     38.48 o 
  17  -1   9      244.54      260.44     35.79 o 
  19  -1   9      208.37      174.97     27.41 o 
 -32   0   9       22.18      -33.59     31.40 o 
 -30   0   9        2.41        2.63     35.45 o 
 -28   0   9      130.57       70.35     37.42 o 
 -26   0   9      353.07      394.45     43.49 o 
 -24   0   9      392.94      456.37     34.12 o 
 -22   0   9      535.83      523.72     33.13 o 
 -20   0   9     1145.55     1096.62     38.27 o 
 -18   0   9       62.49       69.56     19.40 o 
 -16   0   9     1858.12     1837.42     31.55 o 
 -14   0   9      676.11      653.32     16.81 o 
 -12   0   9     1754.68     1654.72     29.47 o 
 -10   0   9     2515.06     2436.43     34.56 o 
  -8   0   9     3284.08     3494.61     38.20 o 
  -6   0   9      286.17      276.81     10.56 o 
  -4   0   9     1461.14     1456.48     23.10 o 
  -2   0   9      100.26       87.68      8.16 o 
   0   0   9      571.24      570.97     23.31 o 
   2   0   9     3600.25     3480.12     57.70 o 
   4   0   9     2432.51     2428.34     47.72 o 
   6   0   9       64.02       34.10     11.73 o 
   8   0   9      197.15      195.43     21.11 o 
  10   0   9      278.18      323.27     21.67 o 
  12   0   9      801.80      786.39     35.93 o 
  14   0   9      360.48      376.54     30.91 o 
  16   0   9        7.51       26.37     17.99 o 
  18   0   9      281.71      304.17     31.74 o 
  20   0   9        9.89      -15.27     19.15 o 
 -33   1   9       19.87       89.93     48.47 o 
 -31   1   9       34.73       17.54     56.78 o 
 -29   1   9       55.08       30.89     26.29 o 
 -27   1   9       34.33       84.26     35.45 o 
 -25   1   9      132.36      119.26     29.51 o 
 -23   1   9      784.95      854.00     57.01 o 
 -21   1   9      239.48      300.31     26.59 o 
 -19   1   9      561.05      533.27     25.38 o 
 -17   1   9      319.72      312.19     14.54 o 
 -15   1   9      930.54      889.97     22.32 o 
 -13   1   9      571.81      583.46     15.40 o 
 -11   1   9     1725.42     1734.69     23.35 o 
  -9   1   9     5522.17     5664.76     55.57 o 
  -7   1   9     1374.39     1334.78     19.16 o 
  -5   1   9     3259.40     3394.95     44.37 o 
  -3   1   9      783.25      798.58     19.33 o 
  -1   1   9      477.72      499.95     15.91 o 
   1   1   9     1069.93     1055.09     25.36 o 
   3   1   9     1071.64     1020.62     28.25 o 
   5   1   9      473.39      516.19     22.43 o 
   7   1   9      117.27      109.09     14.48 o 
   9   1   9      259.13      278.70     20.42 o 
  11   1   9      392.29      388.21     30.72 o 
  13   1   9      149.05      145.36     22.35 o 
  15   1   9      504.78      493.68     33.81 o 
  17   1   9      288.71      350.99     32.25 o 
  19   1   9      181.48      201.77     28.36 o 
 -32   2   9       47.14       56.88     26.91 o 
 -30   2   9       78.22       96.37     26.92 o 
 -28   2   9       34.76       44.53     65.21 o 
 -26   2   9       26.27       82.20     30.84 o 
 -24   2   9       18.68       33.59     41.08 o 
 -22   2   9     1331.16     1296.06     41.26 o 
 -20   2   9      171.78      170.69     18.91 o 
 -18   2   9      382.93      395.41     23.97 o 
 -16   2   9      728.80      853.22     43.13 o 
 -14   2   9      491.35      546.27     23.41 o 
 -12   2   9      263.69      243.17     14.62 o 
 -10   2   9      915.20      841.49     20.16 o 
  -8   2   9      867.98      897.13     18.74 o 
  -6   2   9      268.88      251.73     11.34 o 
  -4   2   9     1484.97     1490.61     25.52 o 
  -2   2   9      228.04      240.95     13.84 o 
   0   2   9      939.83      973.87     20.49 o 
   2   2   9     1285.08     1348.56     24.16 o 
   4   2   9     1317.69     1323.94     30.42 o 
   6   2   9      728.87      660.71     37.69 o 
   8   2   9      745.68      739.87     27.98 o 
  10   2   9      528.98      512.60     29.92 o 
  12   2   9      202.56      213.89     28.14 o 
  14   2   9      194.80      198.18     24.63 o 
  16   2   9      353.74      414.33     46.00 o 
  18   2   9       79.58       74.85     21.69 o 
  20   2   9       42.42       34.56     27.07 o 
 -31   3   9       93.64      107.53     32.24 o 
 -29   3   9      141.55      171.30     33.28 o 
 -27   3   9      200.54      185.94     31.73 o 
 -25   3   9       69.16       92.31     17.32 o 
 -23   3   9      100.08       91.21     17.53 o 
 -21   3   9      237.74      222.73     19.93 o 
 -19   3   9      147.60      154.88     17.40 o 
 -17   3   9     2084.94     2130.01     47.91 o 
 -15   3   9      527.91      594.83     29.32 o 
 -13   3   9      120.20      121.12     11.47 o 
 -11   3   9      305.95      309.03     18.84 o 
  -9   3   9       74.75       73.96      9.40 o 
  -7   3   9     2923.58     2804.92     44.38 o 
  -5   3   9      498.79      485.92     15.73 o 
  -3   3   9     2077.35     2109.95     32.53 o 
  -1   3   9      364.67      388.36     14.84 o 
   1   3   9      541.99      620.61     16.39 o 
   3   3   9      159.44      178.91     10.07 o 
   5   3   9      903.37      827.00     22.69 o 
   7   3   9      813.82      832.21     33.41 o 
   9   3   9     1658.75     1643.12     48.45 o 
  11   3   9      898.36      935.39     43.46 o 
  13   3   9      128.19      108.77     20.64 o 
  15   3   9      133.90      134.93     23.32 o 
  17   3   9       81.09       87.73     21.63 o 
  19   3   9       26.47       39.59     25.36 o 
 -30   4   9       55.62       74.18     29.68 o 
 -28   4   9       62.44       27.91     19.61 o 
 -26   4   9      231.23      249.87     24.56 o 
 -24   4   9       63.73       56.79     20.96 o 
 -22   4   9      735.91      678.85     55.19 o 
 -20   4   9      303.17      295.43     29.18 o 
 -18   4   9      300.01      279.67     27.13 o 
 -16   4   9      784.49      712.99     29.97 o 
 -14   4   9      540.06      526.33     21.56 o 
 -12   4   9      697.08      728.99     21.61 o 
 -10   4   9      168.31      174.47     11.79 o 
  -8   4   9     1092.02     1115.83     24.48 o 
  -6   4   9      368.80      325.68     15.96 o 
  -4   4   9     1008.01      950.25     22.33 o 
  -2   4   9      411.07      444.56     22.18 o 
   0   4   9      228.51      240.51     15.61 o 
   2   4   9      125.58      148.40     10.03 o 
   4   4   9       33.81       32.48      8.81 o 
   6   4   9      586.12      644.24     24.59 o 
   8   4   9      377.12      420.49     24.49 o 
  10   4   9      400.48      394.52     27.92 o 
  12   4   9      238.07      241.11     27.78 o 
  14   4   9       54.67       57.85     18.82 o 
  16   4   9       16.31       15.48     17.92 o 
  18   4   9        2.61       -7.62     24.15 o 
 -29   5   9       92.94       84.02     24.18 o 
 -27   5   9      124.25      129.72     21.93 o 
 -25   5   9       52.69       66.71     21.66 o 
 -23   5   9      166.62      177.74     22.31 o 
 -21   5   9      271.50      303.92     29.41 o 
 -19   5   9      316.79      325.67     25.14 o 
 -17   5   9     1201.50     1101.15     38.58 o 
 -15   5   9       47.98       35.67     14.05 o 
 -13   5   9      319.23      328.54     17.69 o 
 -11   5   9      179.48      181.33     10.73 o 
  -9   5   9      371.20      381.20     13.62 o 
  -7   5   9      697.80      677.61     20.83 o 
  -5   5   9     1318.27     1229.96     30.44 o 
  -3   5   9      714.09      726.69     20.83 o 
  -1   5   9      659.13      660.54     19.12 o 
   1   5   9      789.12      783.72     19.33 o 
   3   5   9       73.49       63.48     11.29 o 
   5   5   9      397.43      377.08     20.43 o 
   7   5   9     1231.65     1218.90     40.84 o 
   9   5   9      412.80      449.12     27.16 o 
  11   5   9      491.22      474.57     32.15 o 
  13   5   9        5.47       -1.71     15.42 o 
  15   5   9      139.66      118.60     23.77 o 
  17   5   9       16.15       23.21     24.66 o 
 -28   6   9       80.09       98.76     28.98 o 
 -26   6   9      108.74      130.34     23.14 o 
 -24   6   9       49.45      112.73     21.49 o 
 -22   6   9       34.51       28.22     19.90 o 
 -20   6   9       26.73       44.24     16.95 o 
 -18   6   9      228.66      135.98     20.80 o 
 -16   6   9       56.17       40.75     15.60 o 
 -14   6   9       61.70       40.69     13.26 o 
 -12   6   9     1742.35     1711.39     46.57 o 
 -10   6   9       28.97       22.65      7.80 o 
  -8   6   9      515.13      534.34     15.69 o 
  -6   6   9      501.81      505.74     15.92 o 
  -4   6   9      133.54      114.72     10.75 o 
  -2   6   9      638.86      586.68     18.47 o 
   0   6   9      744.71      709.14     22.69 o 
   2   6   9      916.53      934.09     24.28 o 
   4   6   9      557.37      552.36     21.25 o 
   6   6   9       89.78       81.64     14.63 o 
   8   6   9      169.73      130.30     18.45 o 
  10   6   9      127.67      100.00     18.45 o 
  12   6   9       80.45      122.41     20.78 o 
  14   6   9      129.92      141.64     28.60 o 
 -25   7   9      119.24       72.69     21.48 o 
 -23   7   9      103.06       82.10     21.13 o 
 -21   7   9       89.10       88.58     22.44 o 
 -19   7   9      135.27      177.50     23.84 o 
 -17   7   9      630.12      602.50     30.27 o 
 -15   7   9      289.12      327.00     27.32 o 
 -13   7   9      926.09      950.76     31.53 o 
 -11   7   9      537.80      477.97     21.06 o 
  -9   7   9      144.11      177.65     14.84 o 
  -7   7   9      768.78      794.12     22.95 o 
  -5   7   9      473.10      483.02     19.10 o 
  -3   7   9      346.89      335.50     16.73 o 
  -1   7   9      411.85      406.63     24.25 o 
   1   7   9       18.08       18.33     16.41 o 
   3   7   9       54.15       56.72     11.47 o 
   5   7   9      454.39      384.67     28.16 o 
   7   7   9      152.81      113.63     18.14 o 
   9   7   9       43.20       37.94     13.23 o 
  11   7   9       15.23       -0.13     13.58 o 
  13   7   9       75.93      108.93     25.85 o 
 -22   8   9      275.08      250.95     26.72 o 
 -20   8   9       30.11       13.58     21.45 o 
 -18   8   9       53.02       28.72     15.76 o 
 -16   8   9       13.14       -2.75     12.19 o 
 -14   8   9      204.65      207.01     19.09 o 
 -12   8   9     1397.96     1334.54     51.79 o 
 -10   8   9      784.53      724.25     26.58 o 
  -8   8   9      209.48      235.68     17.40 o 
  -6   8   9      197.03      183.68     16.74 o 
  -4   8   9       87.27       92.15     12.81 o 
  -2   8   9      279.42      253.54     17.93 o 
   0   8   9      793.95      832.87     27.92 o 
   2   8   9      662.22      720.71     29.61 o 
   4   8   9      314.45      325.37     20.31 o 
   6   8   9      139.92      151.49     23.80 o 
   8   8   9       10.34        5.82     12.96 o 
  10   8   9       27.74       37.05     17.65 o 
 -19   9   9       40.25       -0.50     20.07 o 
 -17   9   9      111.81      118.30     18.86 o 
 -15   9   9        1.12       -7.03     12.57 o 
 -13   9   9       65.32       72.91     15.67 o 
 -11   9   9       89.36       73.08     15.15 o 
  -9   9   9      147.27       70.55     18.22 o 
  -7   9   9      239.56      178.06     17.60 o 
  -5   9   9       83.24       44.51     14.15 o 
  -3   9   9       74.79       78.42     14.36 o 
  -1   9   9       46.83       49.83     18.06 o 
   1   9   9      106.31      104.36     15.94 o 
   3   9   9       83.44       92.78     15.97 o 
   5   9   9      192.95      217.55     27.53 o 
   7   9   9       39.79       29.56     19.23 o 
 -12  10   9       72.70       74.24     23.11 o 
 -10  10   9       39.81        1.89     17.91 o 
  -8  10   9       44.21       65.16     17.40 o 
  -6  10   9       92.50       84.35     16.87 o 
  -4  10   9      112.38       89.51     17.47 o 
  -2  10   9       41.28       61.10     19.62 o 
   0  10   9      128.89      129.51     20.17 o 
  -8 -10  10       53.08       16.03     30.33 o 
  -6 -10  10      212.74      241.23     46.83 o 
 -17  -9  10       57.31       73.19     49.02 o 
 -15  -9  10       60.60       63.13     43.98 o 
 -13  -9  10       39.05       38.67     41.58 o 
 -11  -9  10      103.23       58.27     27.22 o 
  -9  -9  10       27.72       55.78     24.94 o 
  -7  -9  10      147.00      161.23     33.17 o 
  -5  -9  10      163.03      230.06     36.27 o 
  -3  -9  10       90.40       93.20     28.49 o 
  -1  -9  10      132.33      135.30     36.97 o 
   1  -9  10       30.47      -11.29     22.39 o 
   3  -9  10       98.70      123.71     39.19 o 
 -22  -8  10      172.06      178.47     33.96 o 
 -20  -8  10       30.89       33.87     30.94 o 
 -18  -8  10      113.30      139.57     43.65 o 
 -16  -8  10      183.74      171.00     30.64 o 
 -14  -8  10      361.09      391.28     39.48 o 
 -12  -8  10      893.83     1014.49     54.99 o 
 -10  -8  10      934.94     1001.63    102.35 o 
  -8  -8  10      106.19      163.75     34.88 o 
  -6  -8  10       22.74       11.18     21.00 o 
  -4  -8  10      119.66      187.53     31.68 o 
  -2  -8  10      134.16      131.04     28.55 o 
   0  -8  10      485.36      444.56     53.54 o 
   2  -8  10      173.15      117.08     29.98 o 
   4  -8  10      146.69      145.62     31.64 o 
   6  -8  10       20.43       20.14     24.49 o 
   8  -8  10       34.71       45.42     31.90 o 
 -25  -7  10       45.26       68.63     32.55 o 
 -23  -7  10       19.29       16.98     23.07 o 
 -21  -7  10       32.50       17.99     20.77 o 
 -19  -7  10       42.27       46.12     22.64 o 
 -17  -7  10      128.76      136.13     26.78 o 
 -15  -7  10      234.16      264.30     31.82 o 
 -13  -7  10       76.59       70.05     19.74 o 
 -11  -7  10      148.89      217.63     28.00 o 
  -9  -7  10       64.91       92.07     23.89 o 
  -7  -7  10      727.44      707.87     45.48 o 
  -5  -7  10      247.14      228.91     31.50 o 
  -3  -7  10      428.25      409.35     38.21 o 
  -1  -7  10      599.91      703.83     58.37 o 
   1  -7  10      798.62      850.00     91.88 o 
   3  -7  10      875.12      938.29     54.71 o 
   5  -7  10       60.28       98.97     27.65 o 
   7  -7  10       42.96       28.42     36.21 o 
   9  -7  10       81.16       96.69     34.46 o 
  11  -7  10       54.41       35.59     36.50 o 
 -26  -6  10      161.42      151.51     31.71 o 
 -24  -6  10       53.35       61.45     32.19 o 
 -22  -6  10      122.33      159.48     24.26 o 
 -20  -6  10      153.97      155.67     23.54 o 
 -18  -6  10      393.94      331.47     51.64 o 
 -16  -6  10      618.86      734.22    132.99 o 
 -14  -6  10      170.06      186.49     33.20 o 
 -12  -6  10     1028.02     1049.52     50.01 o 
 -10  -6  10       46.21       79.28     21.58 o 
  -8  -6  10      578.53      587.53     39.93 o 
  -6  -6  10      269.58      296.59     31.49 o 
  -4  -6  10      128.33      167.06     27.07 o 
  -2  -6  10      285.77      278.46     53.77 o 
   0  -6  10       12.31        6.54     18.75 o 
   2  -6  10      102.61      114.44     25.30 o 
   4  -6  10       14.36        6.38     19.90 o 
   6  -6  10       58.68       45.05     23.20 o 
   8  -6  10      249.28      203.28     36.67 o 
  10  -6  10       53.85       87.03     34.59 o 
  12  -6  10      149.16      208.06     35.42 o 
  14  -6  10      142.38      127.70     34.17 o 
 -29  -5  10       38.59       20.31     24.15 o 
 -27  -5  10       30.32       59.48     20.92 o 
 -25  -5  10       92.33       36.99     19.78 o 
 -23  -5  10       74.99       45.10     27.65 o 
 -21  -5  10       28.88       33.45     19.12 o 
 -19  -5  10       77.39       88.35     21.47 o 
 -17  -5  10      230.03      281.75     30.47 o 
 -15  -5  10       17.63       20.61     21.82 o 
 -13  -5  10      113.88      200.06     32.32 o 
 -11  -5  10      227.69      249.81     27.98 o 
  -9  -5  10       49.33       29.12     18.33 o 
  -7  -5  10     1470.68     1395.10     56.71 o 
  -5  -5  10     1056.65     1143.79     48.94 o 
  -3  -5  10      649.47      730.06     50.93 o 
  -1  -5  10      701.98      726.44     41.78 o 
   1  -5  10       86.04       92.94     22.89 o 
   3  -5  10      508.66      443.35     36.30 o 
   5  -5  10      243.10      305.94     33.50 o 
   7  -5  10      968.66      975.02     86.81 o 
   9  -5  10      312.55      357.92     30.82 o 
  11  -5  10       51.15       56.27     20.14 o 
  13  -5  10        3.57       18.37     19.11 o 
  15  -5  10       53.18       61.08     22.12 o 
 -30  -4  10      111.30       94.53     28.34 o 
 -28  -4  10      150.13      216.66     32.55 o 
 -26  -4  10      318.74      337.43     48.90 o 
 -24  -4  10      177.85      224.97     30.16 o 
 -22  -4  10      497.22      521.36     38.42 o 
 -20  -4  10      548.09      640.81     40.13 o 
 -18  -4  10      625.06      680.27     40.27 o 
 -16  -4  10     1031.94     1091.75     47.68 o 
 -14  -4  10      207.07      249.08     46.17 o 
 -12  -4  10      645.54      654.95     46.33 o 
 -10  -4  10      248.03      228.68     25.10 o 
  -8  -4  10      659.89      568.47     33.89 o 
  -6  -4  10      993.93     1044.61     57.10 o 
  -4  -4  10       15.42        5.10     19.65 o 
  -2  -4  10      453.65      425.69     31.75 o 
   0  -4  10        8.17       26.75     16.88 o 
   2  -4  10       29.35       13.14     12.86 o 
   4  -4  10      198.64      179.14     20.90 o 
   6  -4  10      153.32      164.15     21.46 o 
   8  -4  10      109.23      101.84     20.43 o 
  10  -4  10      153.40      173.18     24.03 o 
  12  -4  10        7.31      -19.39     14.76 o 
  14  -4  10       38.59       33.24     19.75 o 
  16  -4  10       17.35       -3.18     18.85 o 
 -31  -3  10       93.88      120.92     28.38 o 
 -29  -3  10       61.62       31.30     25.70 o 
 -27  -3  10      329.76      323.17     42.58 o 
 -25  -3  10       85.04       77.33     23.81 o 
 -23  -3  10      134.67      170.97     26.31 o 
 -21  -3  10      578.06      628.45     39.25 o 
 -19  -3  10      457.48      497.79     50.75 o 
 -17  -3  10      271.04      283.21     27.60 o 
 -15  -3  10      207.30      169.80     22.95 o 
 -13  -3  10      334.32      364.15     28.26 o 
 -11  -3  10      331.92      322.34     36.11 o 
  -9  -3  10       95.01       94.49     17.75 o 
  -7  -3  10      840.41      844.91     37.60 o 
  -5  -3  10     1694.79     1734.01     60.73 o 
  -3  -3  10      508.93      535.87     35.47 o 
  -1  -3  10     1153.04     1216.60     34.95 o 
   1  -3  10       15.23       23.64     11.83 o 
   3  -3  10      838.28      887.76     33.77 o 
   5  -3  10      838.21      883.72     32.15 o 
   7  -3  10      897.77      942.46     35.21 o 
   9  -3  10      565.48      593.49     32.92 o 
  11  -3  10      272.10      228.12     23.38 o 
  13  -3  10       51.52       24.68     16.44 o 
  15  -3  10      104.51      112.13     21.30 o 
  17  -3  10       22.37       28.49     18.79 o 
 -32  -2  10       29.89       75.60     44.31 o 
 -30  -2  10       27.88       30.76     26.55 o 
 -28  -2  10       53.71       45.04     25.02 o 
 -26  -2  10       35.30       46.14     25.27 o 
 -24  -2  10       39.68       17.87     17.17 o 
 -22  -2  10      319.30      329.72     30.38 o 
 -20  -2  10      353.58      387.84     31.56 o 
 -18  -2  10      683.50      738.91     38.16 o 
 -16  -2  10      685.79      639.64     34.86 o 
 -14  -2  10      207.63      158.42     21.00 o 
 -12  -2  10      148.84      147.96     20.54 o 
 -10  -2  10      578.54      607.49     26.82 o 
  -8  -2  10      283.72      324.71     17.82 o 
  -6  -2  10     1217.26     1179.91     30.75 o 
  -4  -2  10      733.19      693.63     25.28 o 
  -2  -2  10      929.02      887.56     40.73 o 
   0  -2  10       34.30       25.69      8.82 o 
   2  -2  10      241.24      224.72     15.26 o 
   4  -2  10      170.71      155.83     17.00 o 
   6  -2  10      475.01      497.85     25.87 o 
   8  -2  10      648.80      670.83     30.58 o 
  10  -2  10      293.86      313.24     24.77 o 
  12  -2  10      465.69      428.07     35.42 o 
  14  -2  10      290.52      249.13     25.39 o 
  16  -2  10       87.55       89.80     26.35 o 
  18  -2  10       65.27       68.06     20.25 o 
 -31  -1  10       21.71       -7.99     36.10 o 
 -29  -1  10      224.14      267.83     60.61 o 
 -27  -1  10       76.26      125.91     76.20 o 
 -25  -1  10       88.37      103.33     27.32 o 
 -23  -1  10      211.82      218.22     26.07 o 
 -21  -1  10       57.45       67.89     18.63 o 
 -19  -1  10      839.69      863.94     40.13 o 
 -17  -1  10      188.46      192.42     18.97 o 
 -15  -1  10      590.94      618.04     31.87 o 
 -13  -1  10     1454.95     1551.42     47.94 o 
 -11  -1  10      780.66      821.73     28.81 o 
  -9  -1  10     1335.11     1284.11     31.46 o 
  -7  -1  10     1732.83     1757.33     34.84 o 
  -5  -1  10       79.31       49.22     10.75 o 
  -3  -1  10      457.72      456.34     17.32 o 
  -1  -1  10     2639.85     2547.28     42.17 o 
   1  -1  10     1436.78     1378.09     30.43 o 
   3  -1  10     1390.17     1352.14     36.15 o 
   5  -1  10      179.62      202.12     18.29 o 
   7  -1  10      110.45      119.10     16.58 o 
   9  -1  10       41.61       22.04     12.98 o 
  11  -1  10        3.24      -12.68     12.35 o 
  13  -1  10      199.52      201.31     22.66 o 
  15  -1  10      105.28      127.91     20.92 o 
  17  -1  10       20.20        1.82     18.87 o 
  19  -1  10       38.35       24.61     25.17 o 
 -32   0  10       26.90      105.91     51.42 o 
 -30   0  10        0.54       45.40     35.01 o 
 -28   0  10       75.25      167.83     49.89 o 
 -26   0  10      515.44      615.61     54.26 o 
 -24   0  10      357.61      426.67     79.27 o 
 -22   0  10      310.30      334.22     32.27 o 
 -20   0  10        6.89        7.24     13.83 o 
 -18   0  10      551.73      591.64     28.91 o 
 -16   0  10      158.23      190.22     15.67 o 
 -14   0  10     2716.71     2680.96     40.97 o 
 -12   0  10     2796.66     2721.65     42.73 o 
 -10   0  10     2525.71     2447.97     31.01 o 
  -8   0  10     1045.91     1167.74     23.29 o 
  -6   0  10      146.44      164.93      9.83 o 
  -4   0  10      273.19      318.24     16.75 o 
  -2   0  10     4181.73     4373.61     58.29 o 
   0   0  10     1194.53     1219.13     37.08 o 
   2   0  10      649.74      617.75     23.90 o 
   4   0  10     1385.17     1254.44     39.33 o 
   6   0  10      170.03      160.73     16.13 o 
   8   0  10       36.39       30.63     14.74 o 
  10   0  10       41.86       21.78     13.32 o 
  12   0  10      401.70      458.17     31.19 o 
  14   0  10      501.45      529.84     45.48 o 
  16   0  10      119.72      116.23     22.46 o 
  18   0  10       23.63        6.47     19.23 o 
 -31   1  10       24.90       19.37     28.42 o 
 -29   1  10      227.67      249.54     42.66 o 
 -27   1  10       92.45      150.97     34.67 o 
 -25   1  10       90.42      105.27     31.46 o 
 -23   1  10      210.61      151.42     33.07 o 
 -21   1  10       60.31       58.74     17.70 o 
 -19   1  10      704.86      619.47     30.80 o 
 -17   1  10      129.39      112.67     12.23 o 
 -15   1  10      575.84      613.74     28.13 o 
 -13   1  10     1374.14     1429.43     27.54 o 
 -11   1  10      807.20      866.34     23.96 o 
  -9   1  10     1234.67     1204.99     19.01 o 
  -7   1  10     1646.29     1726.61     26.65 o 
  -5   1  10       55.63       56.03      8.98 o 
  -3   1  10      396.12      415.35     15.60 o 
  -1   1  10     2650.08     2610.10     36.37 o 
   1   1  10     1546.25     1534.43     27.93 o 
   3   1  10     1455.75     1432.94     34.98 o 
   5   1  10      181.61      190.35     16.53 o 
   7   1  10       81.09       68.10     13.68 o 
   9   1  10       19.09       21.29     12.34 o 
  11   1  10        8.62       31.69     15.41 o 
  13   1  10      210.65      174.03     24.79 o 
  15   1  10      128.36      118.93     22.52 o 
  17   1  10       25.91        8.48     18.05 o 
  19   1  10       34.38       20.85     26.37 o 
 -32   2  10       22.26       42.70     26.82 o 
 -30   2  10       19.42        4.62     27.55 o 
 -28   2  10       67.20       46.53     28.29 o 
 -26   2  10       47.49       18.44     26.79 o 
 -24   2  10       33.11       44.25     26.19 o 
 -22   2  10      328.86      337.10     30.99 o 
 -20   2  10      400.96      450.53     26.55 o 
 -18   2  10      626.53      701.80     30.36 o 
 -16   2  10      754.20      702.54     23.26 o 
 -14   2  10      160.50      158.29     12.42 o 
 -12   2  10      204.27      213.77     15.19 o 
 -10   2  10      571.68      690.31     27.81 o 
  -8   2  10      182.35      188.16     16.31 o 
  -6   2  10     1112.49     1109.26     31.53 o 
  -4   2  10      619.77      595.21     17.47 o 
  -2   2  10      936.43      940.15     22.60 o 
   0   2  10       48.67       47.05      9.67 o 
   2   2  10      212.67      200.80     11.41 o 
   4   2  10      178.34      177.05     20.13 o 
   6   2  10      443.70      423.26     21.88 o 
   8   2  10      610.56      584.13     30.61 o 
  10   2  10      359.57      358.88     27.38 o 
  12   2  10      500.17      512.13     42.04 o 
  14   2  10      304.11      290.48     35.61 o 
  16   2  10      112.68      129.79     28.72 o 
  18   2  10       70.12       70.41     27.73 o 
 -31   3  10       89.62      114.76     36.77 o 
 -29   3  10       72.94       64.32     26.07 o 
 -27   3  10      378.91      388.78     49.70 o 
 -25   3  10      116.56      155.75     28.78 o 
 -23   3  10      188.34      178.23     19.89 o 
 -21   3  10      562.07      652.02     30.13 o 
 -19   3  10      360.38      402.66     24.35 o 
 -17   3  10      255.47      257.69     17.59 o 
 -15   3  10      291.73      267.83     15.88 o 
 -13   3  10      437.16      433.21     17.32 o 
 -11   3  10      384.70      391.86     16.36 o 
  -9   3  10       86.45      110.87     14.07 o 
  -7   3  10      847.18      843.70     23.61 o 
  -5   3  10     1490.09     1479.41     27.42 o 
  -3   3  10      395.72      419.38     15.89 o 
  -1   3  10     1169.29     1199.48     27.40 o 
   1   3  10       35.95       53.74     10.06 o 
   3   3  10      934.04      971.55     22.70 o 
   5   3  10      837.40      853.31     32.17 o 
   7   3  10      774.39      815.95     34.23 o 
   9   3  10      480.82      459.13     29.75 o 
  11   3  10      254.34      248.40     25.32 o 
  13   3  10       39.15       14.16     16.71 o 
  15   3  10      128.82      132.90     24.28 o 
  17   3  10       27.83       28.60     23.59 o 
 -30   4  10      116.10      145.07     34.08 o 
 -28   4  10      139.46      119.27     30.97 o 
 -26   4  10      287.55      301.26     31.46 o 
 -24   4  10      168.46      167.69     21.69 o 
 -22   4  10      543.92      548.90     29.80 o 
 -20   4  10      534.21      554.80     35.06 o 
 -18   4  10      583.74      598.41     29.61 o 
 -16   4  10     1050.59     1158.81     35.03 o 
 -14   4  10      152.45      199.45     14.18 o 
 -12   4  10      674.05      629.63     22.24 o 
 -10   4  10      182.34      168.96     13.37 o 
  -8   4  10      807.61      818.42     24.67 o 
  -6   4  10      966.74     1013.88     37.06 o 
  -4   4  10       28.40       31.72     10.26 o 
  -2   4  10      524.65      527.97     19.85 o 
   0   4  10       12.89        6.52      8.82 o 
   2   4  10       60.69       97.12     10.72 o 
   4   4  10      181.22      190.94     12.94 o 
   6   4  10      135.31      125.45     16.12 o 
   8   4  10      145.15      105.52     40.81 o 
  10   4  10      176.29      165.60     22.16 o 
  12   4  10        7.02        9.20     15.63 o 
  14   4  10       30.79       34.63     18.24 o 
  16   4  10       15.29       33.26     28.47 o 
 -29   5  10       34.16       54.89     29.41 o 
 -27   5  10       20.26       10.60     16.97 o 
 -25   5  10       65.54       14.71     18.08 o 
 -23   5  10       68.78       78.18     18.49 o 
 -21   5  10       31.00       38.90     15.42 o 
 -19   5  10       83.61       84.44     21.58 o 
 -17   5  10      231.78      276.60     24.82 o 
 -15   5  10       45.67       43.84     11.62 o 
 -13   5  10       73.85      109.47      9.71 o 
 -11   5  10      185.72      167.28     14.76 o 
  -9   5  10       80.92       68.55     10.92 o 
  -7   5  10     1542.76     1447.23     33.95 o 
  -5   5  10      989.16     1075.70     29.43 o 
  -3   5  10      716.79      704.29     28.25 o 
  -1   5  10      685.99      704.06     26.29 o 
   1   5  10       46.43       55.45      8.84 o 
   3   5  10      522.31      515.34     19.25 o 
   5   5  10      266.53      322.71     19.26 o 
   7   5  10     1002.08      947.24     35.18 o 
   9   5  10      321.08      379.55     26.21 o 
  11   5  10       47.01       33.88     23.78 o 
  13   5  10        0.33       -0.34     15.89 o 
  15   5  10       52.83       36.97     34.11 o 
 -26   6  10      144.99      125.65     23.19 o 
 -24   6  10       37.60       34.39     17.30 o 
 -22   6  10      132.09      125.29     21.43 o 
 -20   6  10      153.93      113.76     20.71 o 
 -18   6  10      383.68      332.02     27.19 o 
 -16   6  10      641.60      594.67     32.44 o 
 -14   6  10      204.85      228.48     15.34 o 
 -12   6  10      954.27      902.75     21.40 o 
 -10   6  10       21.05       35.56     11.31 o 
  -8   6  10      658.38      651.78     29.45 o 
  -6   6  10      358.71      394.96     21.36 o 
  -4   6  10      193.37      226.74     17.85 o 
  -2   6  10      293.85      307.18     23.67 o 
   0   6  10       21.58       30.78      7.74 o 
   2   6  10       62.91       52.31     10.53 o 
   4   6  10        7.50       -0.09     11.17 o 
   6   6  10       32.12       26.89     12.51 o 
   8   6  10      276.50      291.25     24.01 o 
  10   6  10       60.78       33.97     22.26 o 
  12   6  10      136.56      119.40     23.09 o 
  14   6  10      120.10       93.21     27.23 o 
 -25   7  10       40.29       61.15     21.28 o 
 -23   7  10       20.54       14.17     17.70 o 
 -21   7  10       54.41      -19.08     16.94 o 
 -19   7  10       52.64       41.35     16.46 o 
 -17   7  10      160.57      136.48     19.66 o 
 -15   7  10      264.54      238.28     18.28 o 
 -13   7  10       72.67       37.71     11.24 o 
 -11   7  10      155.58      169.51     14.30 o 
  -9   7  10       64.70       64.32     10.96 o 
  -7   7  10      743.05      714.87     29.85 o 
  -5   7  10      259.38      258.45     12.64 o 
  -3   7  10      419.70      392.36     20.65 o 
  -1   7  10      574.51      557.25     21.42 o 
   1   7  10      791.64      817.56     26.02 o 
   3   7  10      845.97      832.87     48.95 o 
   5   7  10       85.82       93.51     14.82 o 
   7   7  10       41.81       48.25     13.46 o 
   9   7  10      106.67      122.90     18.77 o 
  11   7  10       38.48       44.84     19.04 o 
 -22   8  10      163.54      144.38     26.02 o 
 -20   8  10       23.52        2.03     15.87 o 
 -18   8  10       87.28       44.57     14.86 o 
 -16   8  10      160.64      156.60     17.91 o 
 -14   8  10      378.56      379.96     27.78 o 
 -12   8  10      896.80      950.25     29.75 o 
 -10   8  10      925.50      942.78     28.86 o 
  -8   8  10       70.96       60.67     13.69 o 
  -6   8  10       12.82       -6.97     10.65 o 
  -4   8  10       80.65       88.27     13.09 o 
  -2   8  10      145.55      163.31     15.33 o 
   0   8  10      511.93      555.69     27.24 o 
   2   8  10      183.31      169.14     17.31 o 
   4   8  10      170.69      152.14     18.28 o 
   6   8  10       17.53       25.96     14.53 o 
   8   8  10       23.57       22.97     18.07 o 
 -17   9  10       49.86       40.08     21.00 o 
 -15   9  10       65.66       51.86     16.78 o 
 -13   9  10       47.01       52.54     14.96 o 
 -11   9  10       72.93       49.13     13.51 o 
  -9   9  10       23.77       33.34     13.97 o 
  -7   9  10      142.82      154.70     17.83 o 
  -5   9  10      145.67      133.37     19.93 o 
  -3   9  10       63.93       23.49     14.64 o 
  -1   9  10      122.11      140.47     16.49 o 
   1   9  10       34.27       26.35     14.66 o 
   3   9  10      108.67       95.41     17.76 o 
  -8  10  10       43.54       24.60     19.40 o 
  -6  10  10      177.67      135.07     25.50 o 
 -15  -9  11       93.67      134.90     55.36 o 
 -13  -9  11      125.07      130.99     31.42 o 
 -11  -9  11      207.31      226.07     35.98 o 
  -9  -9  11       70.53       61.89     26.59 o 
  -7  -9  11       80.33      106.73     31.39 o 
  -5  -9  11      175.26      241.15     51.11 o 
  -3  -9  11       79.17       74.09     45.15 o 
  -1  -9  11      116.75      130.08     33.23 o 
   1  -9  11      152.34      157.31     30.56 o 
 -20  -8  11        1.44      -13.10     27.01 o 
 -18  -8  11        5.76       36.15     23.51 o 
 -16  -8  11      112.71      100.59     33.60 o 
 -14  -8  11      202.41      151.88     31.19 o 
 -12  -8  11      325.77      367.59     39.76 o 
 -10  -8  11      318.85      282.84     39.05 o 
  -8  -8  11       64.84       53.89     25.05 o 
  -6  -8  11       27.23       19.82     22.60 o 
  -4  -8  11       41.15       78.75     34.77 o 
  -2  -8  11      262.22      287.07     48.92 o 
   0  -8  11      350.85      394.61     42.87 o 
   2  -8  11      138.77       89.97     47.10 o 
   4  -8  11       40.53       33.25     27.54 o 
   6  -8  11       35.05      -13.40     23.36 o 
 -23  -7  11        3.46       -9.58     36.06 o 
 -21  -7  11       40.70        1.61     17.77 o 
 -19  -7  11      138.26      114.41     44.88 o 
 -17  -7  11      126.53      139.90     28.80 o 
 -15  -7  11      274.21      272.26     54.35 o 
 -13  -7  11       65.23       91.94     25.67 o 
 -11  -7  11      366.09      386.49     37.62 o 
  -9  -7  11       59.52       40.80     22.79 o 
  -7  -7  11      254.49      237.85     32.32 o 
  -5  -7  11      337.27      440.29     39.89 o 
  -3  -7  11      104.86      159.61     30.16 o 
  -1  -7  11      116.47       99.92     27.20 o 
   1  -7  11      101.64      115.21     28.65 o 
   3  -7  11      193.69      206.59     33.80 o 
   5  -7  11       59.64       49.94     34.05 o 
   7  -7  11       20.01       34.09     24.40 o 
   9  -7  11       23.55       27.30     26.32 o 
 -26  -6  11       98.16       79.43     28.06 o 
 -24  -6  11       68.80       22.56     19.75 o 
 -22  -6  11       13.53       45.15     22.26 o 
 -20  -6  11      127.33      132.85     26.54 o 
 -18  -6  11      114.65      135.06     33.72 o 
 -16  -6  11      181.50      289.56     39.72 o 
 -14  -6  11      307.43      362.92     95.62 o 
 -12  -6  11      411.50      426.16     35.75 o 
 -10  -6  11      370.27      396.96     49.51 o 
  -8  -6  11      142.10      161.30     26.99 o 
  -6  -6  11      452.14      491.07     38.75 o 
  -4  -6  11      167.99      173.67     40.32 o 
  -2  -6  11      371.43      365.44     45.25 o 
   0  -6  11      921.02      873.53     63.41 o 
   2  -6  11      362.86      387.57     37.85 o 
   4  -6  11      368.90      374.30     39.76 o 
   6  -6  11      175.09      169.62     33.71 o 
   8  -6  11       49.08       62.66     25.70 o 
  10  -6  11       54.91       29.73     25.61 o 
 -27  -5  11       69.73       74.57     23.42 o 
 -25  -5  11       39.01       37.09     44.10 o 
 -23  -5  11       64.30       85.04     24.89 o 
 -21  -5  11      230.30      200.23     38.27 o 
 -19  -5  11      369.81      370.94     35.39 o 
 -17  -5  11       85.88       90.78     22.41 o 
 -15  -5  11      286.31      270.66     37.34 o 
 -13  -5  11      123.50       79.35     24.63 o 
 -11  -5  11      424.33      445.75     34.52 o 
  -9  -5  11       71.86       67.16     20.77 o 
  -7  -5  11      740.28      789.01     72.99 o 
  -5  -5  11      933.55      947.52     46.96 o 
  -3  -5  11      144.25      132.80     31.00 o 
  -1  -5  11        5.98        8.98     17.86 o 
   1  -5  11      190.46      164.24     26.90 o 
   3  -5  11       48.54       19.07     24.40 o 
   5  -5  11      385.50      395.49     37.83 o 
   7  -5  11      708.01      640.41     46.01 o 
   9  -5  11       63.04       21.32     21.71 o 
  11  -5  11       72.21       97.30     31.86 o 
  13  -5  11       27.38       -2.67     34.05 o 
 -30  -4  11      100.24      161.08     32.26 o 
 -28  -4  11      103.69       84.63     25.47 o 
 -26  -4  11      194.74      151.10     28.98 o 
 -24  -4  11      314.82      307.34     35.07 o 
 -22  -4  11      410.34      397.40     55.76 o 
 -20  -4  11      608.93      645.69     91.30 o 
 -18  -4  11      153.19      169.93     25.85 o 
 -16  -4  11      498.68      341.68     31.67 o 
 -14  -4  11      210.96      234.43     52.99 o 
 -12  -4  11       21.59       15.87     18.93 o 
 -10  -4  11      499.19      486.76     33.02 o 
  -8  -4  11      407.30      469.47     32.85 o 
  -6  -4  11      515.90      567.14     35.27 o 
  -4  -4  11       95.22      134.32     22.81 o 
  -2  -4  11        0.34      -18.61     14.06 o 
   0  -4  11      283.49      283.96     40.08 o 
   2  -4  11      306.03      332.55     34.23 o 
   4  -4  11      125.45      171.23     46.16 o 
   6  -4  11      136.98      106.24     25.66 o 
   8  -4  11      309.22      276.64     33.35 o 
  10  -4  11       14.03       14.03     16.25 o 
  12  -4  11      120.34       98.52     23.71 o 
  14  -4  11       32.48       31.24     20.35 o 
 -31  -3  11       51.34       64.42     31.91 o 
 -29  -3  11       60.09       68.71     33.86 o 
 -27  -3  11      181.03      159.23     28.06 o 
 -25  -3  11      119.58      124.47     25.86 o 
 -23  -3  11       73.39       68.33     30.16 o 
 -21  -3  11      662.33      669.98     41.50 o 
 -19  -3  11      288.54      273.79     28.32 o 
 -17  -3  11      150.41      152.13     23.11 o 
 -15  -3  11      483.18      574.55     35.96 o 
 -13  -3  11       76.29       84.13     18.45 o 
 -11  -3  11      135.96      111.45     21.90 o 
  -9  -3  11      802.42      781.42     41.63 o 
  -7  -3  11     2005.14     2032.36    119.11 o 
  -5  -3  11      769.67      745.06     37.27 o 
  -3  -3  11      197.59      197.28     23.80 o 
  -1  -3  11       41.06       44.17     13.83 o 
   1  -3  11       36.13       58.53     22.00 o 
   3  -3  11      162.79      175.18     20.34 o 
   5  -3  11      652.98      622.52     41.00 o 
   7  -3  11      330.85      314.50     24.65 o 
   9  -3  11      346.18      352.21     27.61 o 
  11  -3  11       26.07       36.04     16.36 o 
  13  -3  11       20.77        6.33     16.07 o 
  15  -3  11       38.59      104.39     21.54 o 
 -32  -2  11       21.71       63.02     46.61 o 
 -30  -2  11        7.18       40.04     39.28 o 
 -28  -2  11       15.26       -2.63     34.03 o 
 -26  -2  11       16.27       18.38     18.81 o 
 -24  -2  11      136.58      206.16     59.24 o 
 -22  -2  11      102.65      113.38     22.79 o 
 -20  -2  11      503.25      440.41     33.68 o 
 -18  -2  11       50.55       62.45     24.36 o 
 -16  -2  11      212.02      279.70     26.54 o 
 -14  -2  11      741.09      768.94     38.03 o 
 -12  -2  11       16.41       10.42     14.28 o 
 -10  -2  11      350.83      381.34     27.68 o 
  -8  -2  11      561.01      561.80     25.90 o 
  -6  -2  11      752.76      781.06     34.61 o 
  -4  -2  11      814.52      769.16     43.27 o 
  -2  -2  11     1889.35     1956.95     43.41 o 
   0  -2  11      626.08      615.62     25.65 o 
   2  -2  11      232.52      252.48     19.69 o 
   4  -2  11      137.24      153.31     17.80 o 
   6  -2  11      395.38      359.63     24.21 o 
   8  -2  11      582.29      589.39     30.19 o 
  10  -2  11      497.11      492.83     29.71 o 
  12  -2  11      310.16      284.24     25.96 o 
  14  -2  11      119.09      136.86     22.12 o 
  16  -2  11       45.35       16.20     19.34 o 
 -31  -1  11       54.59       82.28     45.19 o 
 -29  -1  11      212.95      295.73     65.75 o 
 -27  -1  11      286.82      323.85     63.13 o 
 -25  -1  11      110.43      136.19     32.56 o 
 -23  -1  11       21.61       50.03     31.89 o 
 -21  -1  11      249.74      263.14     27.17 o 
 -19  -1  11      480.63      511.70     33.00 o 
 -17  -1  11      166.63      145.18     17.06 o 
 -15  -1  11     1297.75     1244.69     44.83 o 
 -13  -1  11     1002.50      939.87     38.48 o 
 -11  -1  11      388.72      403.55     22.33 o 
  -9  -1  11      685.71      714.22     32.35 o 
  -7  -1  11        8.91       -5.02      9.56 o 
  -5  -1  11      508.49      509.26     19.59 o 
  -3  -1  11      385.04      408.04     17.48 o 
  -1  -1  11      932.56      967.29     26.00 o 
   1  -1  11     1075.59     1073.67     32.29 o 
   3  -1  11     1268.27     1280.40     43.52 o 
   5  -1  11       12.70       22.49     12.38 o 
   7  -1  11       12.96       11.67     12.07 o 
   9  -1  11      149.07      139.44     19.04 o 
  11  -1  11      284.17      260.97     23.95 o 
  13  -1  11      319.22      325.55     27.02 o 
  15  -1  11       38.44       67.76     21.83 o 
  17  -1  11       21.55        1.36     21.72 o 
 -32   0  11       20.95      -41.47     33.81 o 
 -30   0  11        0.82      -42.56     33.48 o 
 -28   0  11       19.48       31.95     35.89 o 
 -26   0  11       88.98       70.58     30.01 o 
 -24   0  11       60.80       64.88     28.82 o 
 -22   0  11       68.86       67.34     21.61 o 
 -20   0  11      281.22      255.24     31.56 o 
 -18   0  11       98.19       94.42     16.85 o 
 -16   0  11     1062.71     1012.76     34.16 o 
 -14   0  11     2945.90     2655.58     71.45 o 
 -12   0  11       35.78       21.70      8.71 o 
 -10   0  11      100.38       88.93      8.11 o 
  -8   0  11     1417.06     1478.61     23.57 o 
  -6   0  11      103.60       96.93     13.62 o 
  -4   0  11     1461.92     1464.64     31.54 o 
  -2   0  11      393.28      421.04     16.69 o 
   0   0  11      770.56      783.37     26.12 o 
   2   0  11      165.38      148.84     21.02 o 
   4   0  11       58.93       53.52     12.95 o 
   6   0  11        1.65        5.79     11.17 o 
   8   0  11        2.03       21.17     13.18 o 
  10   0  11        5.74        9.52     13.30 o 
  12   0  11       34.63       45.68     18.37 o 
  14   0  11      368.69      406.13     33.65 o 
  16   0  11        6.38       -5.36     17.56 o 
 -31   1  11       50.39       86.71     37.14 o 
 -29   1  11      228.54      168.82     41.52 o 
 -27   1  11      292.22      277.08     44.15 o 
 -25   1  11      111.62       88.34     37.03 o 
 -23   1  11       32.03       38.25     25.83 o 
 -21   1  11      277.03      270.29     38.13 o 
 -19   1  11      462.64      520.37     29.33 o 
 -17   1  11      228.71      209.02     17.25 o 
 -15   1  11     1254.11     1207.30     68.95 o 
 -13   1  11     1053.46      958.88     33.50 o 
 -11   1  11      432.21      486.33     18.59 o 
  -9   1  11      622.42      621.51     16.99 o 
  -7   1  11        0.41        6.48      7.79 o 
  -5   1  11      441.72      416.02     16.67 o 
  -3   1  11      371.74      414.82     16.73 o 
  -1   1  11      931.03      947.49     26.14 o 
   1   1  11     1071.76     1066.92     28.96 o 
   3   1  11     1197.36     1183.88     42.57 o 
   5   1  11       12.17       -2.76     10.46 o 
   7   1  11        8.93        7.60     15.44 o 
   9   1  11      147.73      145.73     23.25 o 
  11   1  11      293.57      338.81     30.53 o 
  13   1  11      319.39      348.80     43.85 o 
  15   1  11       42.77       12.54     18.13 o 
  17   1  11       34.96       23.46     26.45 o 
 -32   2  11       19.52        4.06     28.08 o 
 -30   2  11        6.23       28.38     30.62 o 
 -28   2  11       20.80       58.34     30.44 o 
 -26   2  11       32.97        9.12     26.41 o 
 -24   2  11      118.36       92.17     31.93 o 
 -22   2  11       96.43      136.16     25.90 o 
 -20   2  11      441.79      401.13     32.45 o 
 -18   2  11       24.87       24.68     11.95 o 
 -16   2  11      235.80      248.13     15.44 o 
 -14   2  11      753.06      791.56     28.85 o 
 -12   2  11        1.40      -11.55      7.70 o 
 -10   2  11      279.32      314.50     17.48 o 
  -8   2  11      456.50      456.70     19.93 o 
  -6   2  11      759.60      777.33     22.73 o 
  -4   2  11      680.95      672.98     19.47 o 
  -2   2  11     2003.13     2089.54     37.14 o 
   0   2  11      698.53      682.63     27.16 o 
   2   2  11      206.27      225.85     11.67 o 
   4   2  11       86.89       93.91     14.52 o 
   6   2  11      393.59      429.83     27.76 o 
   8   2  11      550.37      526.75     30.29 o 
  10   2  11      484.90      522.26     40.96 o 
  12   2  11      368.63      411.12     32.56 o 
  14   2  11      129.14      132.07     23.81 o 
  16   2  11       66.37       42.94     26.06 o 
 -31   3  11       47.08       46.55     26.28 o 
 -29   3  11       80.49      101.79     29.76 o 
 -27   3  11      220.25      248.47     39.43 o 
 -25   3  11      150.12      141.90     32.67 o 
 -23   3  11       88.74       54.74     21.86 o 
 -21   3  11      679.91      614.07     36.54 o 
 -19   3  11      285.65      243.45     21.33 o 
 -17   3  11      174.16      187.00     14.79 o 
 -15   3  11      563.86      586.03     24.80 o 
 -13   3  11      118.27      121.43     12.35 o 
 -11   3  11      204.48      215.48     14.23 o 
  -9   3  11      747.67      800.38     24.28 o 
  -7   3  11     1998.51     2091.98     38.38 o 
  -5   3  11      673.96      676.98     22.74 o 
  -3   3  11      140.82      170.73     13.49 o 
  -1   3  11       65.96       91.43     11.88 o 
   1   3  11       65.02       36.74     12.24 o 
   3   3  11      118.61      129.48     11.79 o 
   5   3  11      631.45      646.89     32.31 o 
   7   3  11      299.49      310.86     24.14 o 
   9   3  11      281.15      300.61     39.81 o 
  11   3  11       25.18       21.71     15.56 o 
  13   3  11       35.45       21.42     17.90 o 
  15   3  11       33.47       21.02     23.62 o 
 -30   4  11      106.64       77.85     29.93 o 
 -28   4  11      102.03      126.11     30.98 o 
 -26   4  11      181.16      167.76     31.86 o 
 -24   4  11      283.29      289.97     25.81 o 
 -22   4  11      415.93      441.57     28.34 o 
 -20   4  11      622.84      621.51     37.04 o 
 -18   4  11      153.83      151.67     19.30 o 
 -16   4  11      483.94      454.90     21.57 o 
 -14   4  11      166.61      151.98     16.54 o 
 -12   4  11       30.97       47.99      9.09 o 
 -10   4  11      481.10      498.57     16.07 o 
  -8   4  11      359.63      392.72     18.10 o 
  -6   4  11      484.87      552.59     27.80 o 
  -4   4  11      157.84      163.03     15.43 o 
  -2   4  11        3.19        0.87      9.50 o 
   0   4  11      359.29      322.45     21.55 o 
   2   4  11      252.92      295.54     25.09 o 
   4   4  11       89.43      106.06     11.54 o 
   6   4  11      151.60      134.70     16.97 o 
   8   4  11      353.51      333.34     26.42 o 
  10   4  11        6.12       20.24     19.46 o 
  12   4  11      151.96      115.90     22.17 o 
  14   4  11       22.60       24.38     21.69 o 
 -27   5  11       48.93       48.92     22.69 o 
 -25   5  11       22.15       14.99     16.39 o 
 -23   5  11       50.04       31.09     18.36 o 
 -21   5  11      222.16      233.68     24.72 o 
 -19   5  11      374.86      392.07     27.64 o 
 -17   5  11       56.95       70.11     16.75 o 
 -15   5  11      277.06      251.93     23.06 o 
 -13   5  11       92.49       84.06     12.48 o 
 -11   5  11      430.09      412.13     19.32 o 
  -9   5  11      121.41      128.12     14.82 o 
  -7   5  11      852.81      896.04     29.64 o 
  -5   5  11     1028.50     1093.58     33.90 o 
  -3   5  11      145.77      142.21     16.75 o 
  -1   5  11       12.15       10.33     12.67 o 
   1   5  11      136.01      104.84     18.48 o 
   3   5  11       29.06       16.04     10.47 o 
   5   5  11      457.57      456.22     24.32 o 
   7   5  11      767.05      716.04     31.70 o 
   9   5  11       56.85       29.12     16.14 o 
  11   5  11       53.70       70.66     20.06 o 
  13   5  11       23.69       32.36     23.49 o 
 -26   6  11       94.96       81.56     21.83 o 
 -24   6  11       61.50       73.36     20.41 o 
 -22   6  11       25.50       39.72     21.85 o 
 -20   6  11      167.26      172.40     23.40 o 
 -18   6  11      160.97      148.55     22.45 o 
 -16   6  11      159.51      198.36     15.58 o 
 -14   6  11      283.75      304.91     20.20 o 
 -12   6  11      372.12      443.89     22.15 o 
 -10   6  11      383.29      420.84     25.79 o 
  -8   6  11      182.03      216.12     18.30 o 
  -6   6  11      514.73      558.99     25.42 o 
  -4   6  11      167.82      178.12     19.16 o 
  -2   6  11      353.74      346.99     29.63 o 
   0   6  11      908.03      802.22     41.99 o 
   2   6  11      357.82      343.35     26.31 o 
   4   6  11      384.38      399.25     21.36 o 
   6   6  11      212.84      206.49     20.02 o 
   8   6  11       57.29       36.36     14.74 o 
  10   6  11       62.95       57.37     17.43 o 
 -23   7  11        3.34      -24.98     16.65 o 
 -21   7  11       41.73       24.00     18.60 o 
 -19   7  11      123.43      103.06     21.22 o 
 -17   7  11      128.99      145.38     16.10 o 
 -15   7  11      230.78      245.46     17.49 o 
 -13   7  11       61.49       82.42     15.54 o 
 -11   7  11      340.99      313.84     21.33 o 
  -9   7  11       75.27       65.26     16.66 o 
  -7   7  11      214.50      191.52     21.08 o 
  -5   7  11      337.82      336.10     29.46 o 
  -3   7  11       96.31      152.26     19.18 o 
  -1   7  11      123.09      111.57     19.47 o 
   1   7  11      123.68      152.86     21.48 o 
   3   7  11      163.13      159.64     17.75 o 
   5   7  11       56.86       36.12     16.02 o 
   7   7  11       35.49       30.63     14.05 o 
   9   7  11       18.50       17.45     19.41 o 
 -20   8  11        0.24       10.25     19.74 o 
 -18   8  11       13.83       -9.58     12.29 o 
 -16   8  11      138.40      128.75     16.82 o 
 -14   8  11      236.42      230.57     18.24 o 
 -12   8  11      343.23      354.82     18.96 o 
 -10   8  11      323.72      288.19     22.43 o 
  -8   8  11       67.24       44.80     17.41 o 
  -6   8  11       13.00       16.47     16.31 o 
  -4   8  11       62.73       56.73     16.93 o 
  -2   8  11      251.94      307.03     23.52 o 
   0   8  11      353.40      359.78     27.06 o 
   2   8  11      127.89      119.36     16.17 o 
   4   8  11       22.31       19.50     13.79 o 
   6   8  11       38.70       34.45     23.09 o 
 -15   9  11       98.48       97.85     18.42 o 
 -13   9  11      103.99       91.17     17.36 o 
 -11   9  11      170.81      197.39     18.63 o 
  -9   9  11       66.47       41.60     13.30 o 
  -7   9  11       55.07       60.02     13.72 o 
  -5   9  11      161.79      152.48     31.88 o 
  -3   9  11       72.21       72.43     14.66 o 
  -1   9  11      121.15      155.83     16.29 o 
   1   9  11      168.92      125.62     17.49 o 
 -11  -9  12       51.11       56.13     28.63 o 
  -9  -9  12      111.41       62.27     29.77 o 
  -7  -9  12       38.44       74.96     29.51 o 
  -5  -9  12      120.21      106.59     32.41 o 
 -18  -8  12        3.37       -6.78     28.45 o 
 -16  -8  12       45.20       66.24     30.42 o 
 -14  -8  12       98.92       73.28     36.34 o 
 -12  -8  12       10.24       23.78     43.37 o 
 -10  -8  12       36.02       39.51     25.81 o 
  -8  -8  12       35.66        2.02     21.51 o 
  -6  -8  12       12.23       -9.72     21.26 o 
  -4  -8  12       60.19       96.96     40.39 o 
  -2  -8  12      123.13      152.56     32.88 o 
   0  -8  12      269.20      272.88     39.27 o 
   2  -8  12       31.90       50.55     28.69 o 
 -23  -7  12        3.72       18.79     21.93 o 
 -21  -7  12       37.06       46.92     22.05 o 
 -19  -7  12       19.44       21.82     18.83 o 
 -17  -7  12      305.16      315.32     68.98 o 
 -15  -7  12      430.01      493.18     52.36 o 
 -13  -7  12      133.64      156.85     28.53 o 
 -11  -7  12       79.31       94.64     25.39 o 
  -9  -7  12       78.24       32.40     22.64 o 
  -7  -7  12       62.55       63.97     24.72 o 
  -5  -7  12      153.72       93.93     52.62 o 
  -3  -7  12      544.09      581.34     45.74 o 
  -1  -7  12      242.12      242.00     35.57 o 
   1  -7  12      129.51      151.54     30.89 o 
   3  -7  12       49.14       59.05     27.06 o 
   5  -7  12       15.52       23.41     25.57 o 
 -26  -6  12       75.38      122.58     29.88 o 
 -24  -6  12       73.72       78.84     23.05 o 
 -22  -6  12       76.74       90.58     25.63 o 
 -20  -6  12       29.37        5.22     35.94 o 
 -18  -6  12       30.00       -6.58     29.38 o 
 -16  -6  12      140.78      138.05     33.46 o 
 -14  -6  12      264.18      289.04     40.13 o 
 -12  -6  12       14.68       35.93     20.66 o 
 -10  -6  12      369.25      379.30     35.67 o 
  -8  -6  12      580.95      518.69     43.17 o 
  -6  -6  12      469.73      495.34     39.98 o 
  -4  -6  12      160.65      174.89     28.93 o 
  -2  -6  12       60.29       75.01     23.70 o 
   0  -6  12      209.79      257.29     33.93 o 
   2  -6  12      395.58      391.28     39.07 o 
   4  -6  12      489.68      510.26     50.27 o 
   6  -6  12      206.23      241.15     35.37 o 
   8  -6  12       49.90       35.90     26.11 o 
 -27  -5  12        6.66        8.50     22.86 o 
 -25  -5  12       24.17       29.44     22.20 o 
 -23  -5  12       40.28       42.67     22.79 o 
 -21  -5  12      155.11      133.05     27.50 o 
 -19  -5  12      167.52      149.23     27.32 o 
 -17  -5  12      259.86      272.83     31.59 o 
 -15  -5  12       93.86       80.68     23.12 o 
 -13  -5  12       58.32       67.36     26.01 o 
 -11  -5  12      504.95      507.68     37.14 o 
  -9  -5  12      149.60      225.25     28.43 o 
  -7  -5  12      317.58      287.89     31.31 o 
  -5  -5  12      103.53      168.47     46.17 o 
  -3  -5  12      168.73      208.27     42.20 o 
  -1  -5  12      255.71      313.89     36.21 o 
   1  -5  12      125.73      105.85     25.20 o 
   3  -5  12      194.39      205.13     30.29 o 
   5  -5  12      286.20      347.50     53.56 o 
   7  -5  12      171.20      187.16     31.64 o 
   9  -5  12       14.63       15.37     23.88 o 
  11  -5  12       12.91       -3.23     27.86 o 
 -28  -4  12      125.42      142.63     29.83 o 
 -26  -4  12      162.41      162.03     36.70 o 
 -24  -4  12      156.27      163.42     29.39 o 
 -22  -4  12      322.93      328.79     34.90 o 
 -20  -4  12      484.98      428.62     36.41 o 
 -18  -4  12      278.54      287.38     31.39 o 
 -16  -4  12      308.17      302.37     31.21 o 
 -14  -4  12       11.57       14.26     16.88 o 
 -12  -4  12       79.33       71.64     20.91 o 
 -10  -4  12      330.06      287.05     28.55 o 
  -8  -4  12      130.96      120.66     22.36 o 
  -6  -4  12      236.65      208.72     25.78 o 
  -4  -4  12      187.02      188.99     25.90 o 
  -2  -4  12       35.70        2.53     11.93 o 
   0  -4  12       88.38       97.74     22.65 o 
   2  -4  12        0.71       -6.28     21.70 o 
   4  -4  12      247.28      283.98     49.97 o 
   6  -4  12      244.98      287.63     33.96 o 
   8  -4  12       61.50      100.58     26.77 o 
  10  -4  12      103.40       69.99     25.38 o 
  12  -4  12        2.97       29.40     24.51 o 
 -29  -3  12       45.23       76.81     45.40 o 
 -27  -3  12      116.38      123.22     27.67 o 
 -25  -3  12      183.51      182.36     29.04 o 
 -23  -3  12      162.12      177.76     49.74 o 
 -21  -3  12      237.04      222.87     29.45 o 
 -19  -3  12      108.33      170.40     24.67 o 
 -17  -3  12       40.40       70.93     19.93 o 
 -15  -3  12      302.30      341.83     30.52 o 
 -13  -3  12      130.79      129.74     22.69 o 
 -11  -3  12      342.30      360.59     29.76 o 
  -9  -3  12     1301.37     1199.73     39.62 o 
  -7  -3  12      351.16      362.67     24.72 o 
  -5  -3  12      574.10      572.02     33.96 o 
  -3  -3  12      177.98      178.35     24.19 o 
  -1  -3  12       34.00       24.98     11.70 o 
   1  -3  12      264.31      275.77     28.70 o 
   3  -3  12       57.88       81.09     21.57 o 
   5  -3  12      674.95      740.89     44.18 o 
   7  -3  12       35.21       43.61     18.93 o 
   9  -3  12        0.27        2.60     14.63 o 
  11  -3  12       23.57       23.21     18.97 o 
  13  -3  12       11.04       15.16     18.33 o 
 -30  -2  12       67.63      113.57     50.66 o 
 -28  -2  12      128.31      135.89     49.12 o 
 -26  -2  12       84.16      120.41     33.51 o 
 -24  -2  12      104.03       83.56     39.17 o 
 -22  -2  12      160.77      202.05     27.20 o 
 -20  -2  12      308.63      325.06     30.61 o 
 -18  -2  12       84.79       87.55     20.47 o 
 -16  -2  12      195.66      217.93     27.00 o 
 -14  -2  12       94.19      106.26     20.00 o 
 -12  -2  12      206.72      194.30     23.68 o 
 -10  -2  12      446.49      427.69     34.81 o 
  -8  -2  12      351.11      376.30     29.65 o 
  -6  -2  12      337.43      338.33     26.17 o 
  -4  -2  12      796.04      745.82     46.62 o 
  -2  -2  12       30.91       47.68     13.67 o 
   0  -2  12      916.98      924.69     39.62 o 
   2  -2  12      124.38      135.52     17.82 o 
   4  -2  12      136.51      143.25     18.47 o 
   6  -2  12     1010.08     1020.59     37.79 o 
   8  -2  12      665.31      700.42     44.47 o 
  10  -2  12       82.49       80.42     18.71 o 
  12  -2  12       21.86        9.50     16.06 o 
  14  -2  12       32.03        7.04     18.97 o 
 -31  -1  12        8.56        1.42     37.86 o 
 -29  -1  12       18.60       14.66     33.70 o 
 -27  -1  12       57.01       61.27     41.47 o 
 -25  -1  12       48.58       54.38     27.42 o 
 -23  -1  12       54.83       46.21     58.10 o 
 -21  -1  12      110.35       89.69     31.07 o 
 -19  -1  12      254.29      257.47     37.16 o 
 -17  -1  12      136.54      153.84     29.67 o 
 -15  -1  12      196.58      238.64     39.49 o 
 -13  -1  12     1397.75     1450.92     49.26 o 
 -11  -1  12     2732.70     2711.05     62.09 o 
  -9  -1  12     2973.04     2902.25     49.76 o 
  -7  -1  12      574.53      607.18     39.85 o 
  -5  -1  12      123.78      122.40     20.92 o 
  -3  -1  12      362.11      379.45     17.85 o 
  -1  -1  12      926.52      950.11     30.46 o 
   1  -1  12     1423.01     1376.92     37.97 o 
   3  -1  12      108.22       96.49     15.48 o 
   5  -1  12       74.13       71.53     15.14 o 
   7  -1  12       50.19       38.68     16.20 o 
   9  -1  12       64.29      103.60     24.05 o 
  11  -1  12       35.20       50.35     18.40 o 
  13  -1  12      161.11      116.59     30.00 o 
  15  -1  12       52.21       28.91     24.71 o 
 -30   0  12      134.42      198.80     58.10 o 
 -28   0  12      259.06      305.36     62.58 o 
 -26   0  12      227.15      369.04     67.29 o 
 -24   0  12        2.57       22.10     20.17 o 
 -22   0  12       79.48       43.79     20.96 o 
 -20   0  12       22.13       10.41     17.46 o 
 -18   0  12      136.55      124.13     18.62 o 
 -16   0  12      346.67      401.21     43.52 o 
 -14   0  12      754.54      803.45     41.11 o 
 -12   0  12     1012.09      870.02     33.08 o 
 -10   0  12     3468.76     3355.56     97.09 o 
  -8   0  12      117.18       97.93     10.14 o 
  -6   0  12       35.51       31.61     10.41 o 
  -4   0  12     1450.40     1409.87     35.57 o 
  -2   0  12      227.29      250.45     20.32 o 
   0   0  12      840.85      827.93     39.32 o 
   2   0  12       19.09       13.99     11.25 o 
   4   0  12       15.86       19.70     12.11 o 
   6   0  12      246.40      263.35     25.09 o 
   8   0  12      522.16      553.92     29.06 o 
  10   0  12      514.51      598.63     31.68 o 
  12   0  12      454.35      489.60     35.45 o 
  14   0  12      128.00       95.16     27.14 o 
 -31   1  12        4.30       19.14     33.50 o 
 -29   1  12       33.62       49.81     31.18 o 
 -27   1  12       74.82       72.04     33.49 o 
 -25   1  12       53.25       53.30     62.20 o 
 -23   1  12       62.50       11.73     24.12 o 
 -21   1  12      134.30       86.83     22.89 o 
 -19   1  12      267.82      211.13     22.12 o 
 -17   1  12      146.10      144.17     15.20 o 
 -15   1  12      219.38      250.72     23.13 o 
 -13   1  12     1446.64     1475.34     44.74 o 
 -11   1  12     2865.76     2970.91     47.99 o 
  -9   1  12     2984.33     2927.17     54.75 o 
  -7   1  12      490.70      537.27     21.55 o 
  -5   1  12      154.79      169.93     13.20 o 
  -3   1  12      363.45      352.46     18.73 o 
  -1   1  12     1015.08     1028.88     36.76 o 
   1   1  12     1439.47     1414.58     37.22 o 
   3   1  12       69.68       54.67     14.60 o 
   5   1  12       67.60       53.77     13.62 o 
   7   1  12       57.66       65.33     15.16 o 
   9   1  12       97.36      122.46     20.75 o 
  11   1  12       61.02       56.69     19.17 o 
  13   1  12      161.57      199.19     27.04 o 
  15   1  12       50.28       50.05     25.94 o 
 -30   2  12       62.40       83.73     36.20 o 
 -28   2  12      129.82      172.22     46.77 o 
 -26   2  12       94.70      150.10     36.97 o 
 -24   2  12       85.76       32.88     27.77 o 
 -22   2  12      145.74      187.27     26.56 o 
 -20   2  12      314.73      305.78     26.69 o 
 -18   2  12       55.56       56.33     12.48 o 
 -16   2  12      235.44      249.88     19.75 o 
 -14   2  12      129.32      139.46     15.00 o 
 -12   2  12      177.81      163.59     11.22 o 
 -10   2  12      369.44      318.95     18.37 o 
  -8   2  12      274.09      281.71     17.45 o 
  -6   2  12      413.57      425.19     18.94 o 
  -4   2  12      740.16      760.79     23.38 o 
  -2   2  12       16.28        1.72      9.64 o 
   0   2  12      908.00      863.35     31.41 o 
   2   2  12      101.62      120.10     18.31 o 
   4   2  12      129.75       94.68     15.43 o 
   6   2  12      967.50      934.63     39.84 o 
   8   2  12      605.30      580.80     32.13 o 
  10   2  12       96.52       61.31     21.67 o 
  12   2  12       33.33       45.08     18.23 o 
  14   2  12       35.71       20.19     23.84 o 
 -29   3  12       62.80       74.89     28.70 o 
 -27   3  12      138.30      137.61     30.63 o 
 -25   3  12      209.70      198.56     32.46 o 
 -23   3  12      156.12      229.11     33.70 o 
 -21   3  12      250.30      323.03     28.70 o 
 -19   3  12      122.76      133.50     18.59 o 
 -17   3  12       48.86       48.37     13.23 o 
 -15   3  12      344.74      324.39     20.80 o 
 -13   3  12      158.48      132.38     13.05 o 
 -11   3  12      331.10      342.38     17.21 o 
  -9   3  12     1210.00     1150.71     29.47 o 
  -7   3  12      360.42      362.45     18.43 o 
  -5   3  12      570.72      509.81     33.95 o 
  -3   3  12      169.84      203.69     16.82 o 
  -1   3  12       61.97       55.98     13.50 o 
   1   3  12      218.57      232.45     23.17 o 
   3   3  12       50.31       80.81     18.13 o 
   5   3  12      667.03      720.23     30.88 o 
   7   3  12       15.43       13.48     14.21 o 
   9   3  12        4.73       -5.66     14.06 o 
  11   3  12       38.84       38.58     17.46 o 
  13   3  12        6.12       -3.24     22.70 o 
 -28   4  12      116.42      101.10     33.50 o 
 -26   4  12      141.10      134.40     31.48 o 
 -24   4  12      130.31      106.08     23.24 o 
 -22   4  12      330.83      334.75     31.29 o 
 -20   4  12      493.55      473.79     29.18 o 
 -18   4  12      288.32      316.21     17.58 o 
 -16   4  12      260.72      287.66     26.12 o 
 -14   4  12       20.13       39.61     13.42 o 
 -12   4  12      100.75       99.85     14.35 o 
 -10   4  12      373.52      377.94     18.67 o 
  -8   4  12      139.65      124.07     13.49 o 
  -6   4  12      255.27      257.73     18.74 o 
  -4   4  12      150.17      161.36     16.38 o 
  -2   4  12       55.33       48.27     16.15 o 
   0   4  12       97.45       98.48     22.08 o 
   2   4  12        2.54        2.67     13.42 o 
   4   4  12      212.85      199.20     23.92 o 
   6   4  12      235.87      249.20     24.64 o 
   8   4  12       61.32       45.18     16.79 o 
  10   4  12       96.02      103.86     20.52 o 
  12   4  12        1.22        1.81     21.39 o 
 -27   5  12        5.98      -16.84     25.39 o 
 -25   5  12       37.41       64.85     22.95 o 
 -23   5  12       51.63       50.43     18.22 o 
 -21   5  12      171.37      210.27     24.20 o 
 -19   5  12      133.01      107.53     19.70 o 
 -17   5  12      207.68      164.86     21.56 o 
 -15   5  12       80.16       81.94     13.18 o 
 -13   5  12       55.34       55.11     14.83 o 
 -11   5  12      458.85      482.64     20.00 o 
  -9   5  12      156.69      169.72     16.95 o 
  -7   5  12      393.87      351.33     22.65 o 
  -5   5  12      112.43      123.20     18.78 o 
  -3   5  12      140.59      156.13     28.41 o 
  -1   5  12      224.20      202.82     55.88 o 
   1   5  12      157.95      194.11     28.31 o 
   3   5  12      257.28      308.69     34.35 o 
   5   5  12      352.61      391.04     54.47 o 
   7   5  12      213.80      244.86     21.33 o 
   9   5  12       20.15       11.32     15.46 o 
  11   5  12       14.32       -4.73     20.88 o 
 -26   6  12       70.89       41.82     20.56 o 
 -24   6  12       67.89       28.47     18.19 o 
 -22   6  12       74.52       74.35     24.76 o 
 -20   6  12       42.70       26.36     18.22 o 
 -18   6  12       19.92        5.44     13.09 o 
 -16   6  12      133.34      163.37     19.86 o 
 -14   6  12      273.68      297.25     21.84 o 
 -12   6  12       12.52        2.64     10.68 o 
 -10   6  12      414.01      414.68     26.03 o 
  -8   6  12      626.89      592.21     28.90 o 
  -6   6  12      517.76      500.46     30.69 o 
  -4   6  12      161.13      148.11     18.27 o 
  -2   6  12       47.40       52.27     16.24 o 
   0   6  12      206.13      240.13     27.11 o 
   2   6  12      407.86      436.25     39.98 o 
   4   6  12      498.62      506.93     43.18 o 
   6   6  12      219.87      252.37     29.57 o 
   8   6  12       39.26       33.09     14.87 o 
 -23   7  12        9.89       17.54     19.48 o 
 -21   7  12       49.77       26.57     15.99 o 
 -19   7  12       28.52       20.84     12.08 o 
 -17   7  12      281.42      265.69     23.30 o 
 -15   7  12      390.74      436.98     26.68 o 
 -13   7  12      119.60      100.59     15.99 o 
 -11   7  12       56.90       51.87     16.57 o 
  -9   7  12       66.96       59.97     19.48 o 
  -7   7  12       37.32       71.41     18.98 o 
  -5   7  12      155.38      126.31     35.06 o 
  -3   7  12      489.72      419.00     28.87 o 
  -1   7  12      223.99      200.32     34.81 o 
   1   7  12      118.80       84.68     23.85 o 
   3   7  12       32.37       25.91     19.84 o 
   5   7  12       19.96       33.31     20.63 o 
 -18   8  12        9.16      -12.10     13.65 o 
 -16   8  12       56.83       42.31     18.69 o 
 -14   8  12      130.15      148.66     18.81 o 
 -12   8  12       19.94       17.80     14.61 o 
 -10   8  12       19.57       45.20     17.37 o 
  -8   8  12       31.16        4.38     16.24 o 
  -6   8  12       20.64        4.93     19.07 o 
  -4   8  12       75.11       72.19     19.38 o 
  -2   8  12      126.62      135.23     26.95 o 
   0   8  12      275.82      286.42     32.33 o 
   2   8  12       30.34       55.82     23.44 o 
 -11   9  12       47.84       14.44     18.71 o 
  -9   9  12      109.22      123.43     30.98 o 
  -7   9  12       34.18       68.90     21.31 o 
  -5   9  12      116.99       95.64     34.80 o 
 -16  -8  13       28.08       29.13     28.81 o 
 -14  -8  13        8.73       22.19     30.00 o 
 -12  -8  13       30.68       66.26     26.96 o 
 -10  -8  13        6.17        2.90     24.19 o 
  -8  -8  13       99.22       92.21     29.24 o 
  -6  -8  13        8.10      -14.04     26.67 o 
  -4  -8  13       40.06       70.54     24.02 o 
  -2  -8  13       15.56      -19.99     19.31 o 
 -21  -7  13        8.64       18.55     20.24 o 
 -19  -7  13        2.99       -6.89     23.49 o 
 -17  -7  13       73.53       71.85     31.66 o 
 -15  -7  13      285.35      230.26     42.66 o 
 -13  -7  13      204.65      181.60     33.71 o 
 -11  -7  13       37.04       18.44     22.77 o 
  -9  -7  13       36.63       45.21     23.53 o 
  -7  -7  13       22.23        5.14     26.54 o 
  -5  -7  13      188.01      236.20     35.39 o 
  -3  -7  13      349.31      441.12     36.59 o 
  -1  -7  13      453.19      449.35     44.31 o 
   1  -7  13       88.45      116.27     30.34 o 
   3  -7  13       13.44       47.20     27.52 o 
 -24  -6  13       39.85       24.37     24.10 o 
 -22  -6  13       65.48       78.09     25.57 o 
 -20  -6  13      227.99      265.91     40.40 o 
 -18  -6  13      146.51      128.86     27.91 o 
 -16  -6  13       61.90       63.30     22.96 o 
 -14  -6  13      123.06      101.69     30.10 o 
 -12  -6  13       38.10       33.53     22.18 o 
 -10  -6  13      242.41      244.06     32.79 o 
  -8  -6  13      319.53      368.66     54.56 o 
  -6  -6  13      277.26      331.71     58.51 o 
  -4  -6  13      124.99      142.83     24.62 o 
  -2  -6  13       29.94       39.72     23.36 o 
   0  -6  13       45.02       78.03     30.85 o 
   2  -6  13      158.62      129.71     28.63 o 
   4  -6  13      323.39      288.33     37.89 o 
   6  -6  13      119.30      151.96     40.26 o 
 -25  -5  13       33.87       50.07     24.76 o 
 -23  -5  13       58.59       55.28     23.29 o 
 -21  -5  13       84.66       60.13     23.87 o 
 -19  -5  13       89.70      130.72     27.02 o 
 -17  -5  13      123.03      119.64     25.71 o 
 -15  -5  13       66.05      115.08     36.47 o 
 -13  -5  13      107.87      114.83     30.55 o 
 -11  -5  13      259.40      231.21     29.32 o 
  -9  -5  13      126.96      120.24     24.78 o 
  -7  -5  13       45.89       45.71     21.29 o 
  -5  -5  13       72.02       48.61     21.83 o 
  -3  -5  13       63.60       49.69     21.86 o 
  -1  -5  13       86.97      112.56     26.10 o 
   1  -5  13      130.61      123.53     28.39 o 
   3  -5  13       53.65       53.39     42.63 o 
   5  -5  13       40.37       24.58     22.89 o 
   7  -5  13       50.93       74.87     33.76 o 
 -28  -4  13       26.97       29.99     30.74 o 
 -26  -4  13       31.97       31.49     24.68 o 
 -24  -4  13       90.09       87.33     24.94 o 
 -22  -4  13      233.78      272.76     34.37 o 
 -20  -4  13      187.83      195.48     31.32 o 
 -18  -4  13       71.71       49.25     22.15 o 
 -16  -4  13        3.68       22.58     27.33 o 
 -14  -4  13      141.34      153.05     25.32 o 
 -12  -4  13      203.37      180.38     35.35 o 
 -10  -4  13      318.83      365.47     27.38 o 
  -8  -4  13      600.20      673.56     39.56 o 
  -6  -4  13      250.44      250.51     28.50 o 
  -4  -4  13       19.46       13.02     35.38 o 
  -2  -4  13      127.41      143.72     25.45 o 
   0  -4  13       94.56       77.20     35.14 o 
   2  -4  13      193.68      168.54     27.72 o 
   4  -4  13      294.22      363.73     36.66 o 
   6  -4  13      172.01      192.82     31.34 o 
   8  -4  13       69.19       62.02     26.03 o 
  10  -4  13       29.20       16.12     29.39 o 
 -29  -3  13       15.16       39.18     29.79 o 
 -27  -3  13       90.30      109.82     35.00 o 
 -25  -3  13      174.23      154.81     37.24 o 
 -23  -3  13      192.93      241.60     31.83 o 
 -21  -3  13      114.34      156.56     27.26 o 
 -19  -3  13      141.80      152.08     25.02 o 
 -17  -3  13      173.77      128.31     23.58 o 
 -15  -3  13      118.58       93.69     21.39 o 
 -13  -3  13      823.23      784.75     67.22 o 
 -11  -3  13       26.84       34.69     21.54 o 
  -9  -3  13      289.39      329.89     24.24 o 
  -7  -3  13      350.40      341.60     22.11 o 
  -5  -3  13       71.46       72.07     16.56 o 
  -3  -3  13       22.73       11.80     11.55 o 
  -1  -3  13      157.77      203.00     26.07 o 
   1  -3  13       11.38       31.73     18.07 o 
   3  -3  13      400.18      347.15     33.58 o 
   5  -3  13       77.52       81.13     23.42 o 
   7  -3  13       22.21       39.12     22.59 o 
   9  -3  13       38.25       40.85     22.91 o 
  11  -3  13       27.73       25.82     24.80 o 
 -30  -2  13       65.44      142.12     55.25 o 
 -28  -2  13       93.65       74.50     36.60 o 
 -26  -2  13       47.77        8.71     25.78 o 
 -24  -2  13       40.69       50.78     27.62 o 
 -22  -2  13      160.89      210.51     65.32 o 
 -20  -2  13      136.44      122.90     32.76 o 
 -18  -2  13      551.73      524.47     65.65 o 
 -16  -2  13      441.54      476.40     62.98 o 
 -14  -2  13      317.99      341.60     44.94 o 
 -12  -2  13      885.75      948.72     60.59 o 
 -10  -2  13      474.87      474.75     26.74 o 
  -8  -2  13      614.73      654.10     30.93 o 
  -6  -2  13      260.57      231.04     28.99 o 
  -4  -2  13      212.10      232.44     26.97 o 
  -2  -2  13      378.90      470.74     48.75 o 
   0  -2  13      140.91      153.43     26.24 o 
   2  -2  13      334.40      341.94     27.84 o 
   4  -2  13      392.73      469.32     31.81 o 
   6  -2  13      131.88      133.89     23.19 o 
   8  -2  13       21.06       31.82     16.59 o 
  10  -2  13       49.93       39.16     18.41 o 
  12  -2  13       10.62       37.29     20.87 o 
 -29  -1  13       63.39       64.00     41.36 o 
 -27  -1  13       43.75       74.15     31.90 o 
 -25  -1  13       58.43       32.03     39.22 o 
 -23  -1  13       69.98       32.57     40.21 o 
 -21  -1  13       17.05        2.43     22.30 o 
 -19  -1  13      289.15      253.58     64.99 o 
 -17  -1  13      136.45      192.20     33.27 o 
 -15  -1  13      137.41      127.53     27.85 o 
 -13  -1  13      763.54      679.54     48.65 o 
 -11  -1  13      210.13      200.36     31.28 o 
  -9  -1  13       53.86       40.97     13.14 o 
  -7  -1  13      281.90      268.09     24.72 o 
  -5  -1  13      155.23      135.04     18.41 o 
  -3  -1  13      731.73      757.64     41.41 o 
  -1  -1  13      752.22      663.62     30.62 o 
   1  -1  13      334.01      335.27     25.74 o 
   3  -1  13       49.81       40.59     14.18 o 
   5  -1  13       97.59      106.04     18.18 o 
   7  -1  13      282.97      293.35     24.43 o 
   9  -1  13      331.07      386.12     41.58 o 
  11  -1  13      233.37      243.43     31.83 o 
  13  -1  13       22.52        0.97     23.65 o 
 -30   0  13       53.79      155.14     57.33 o 
 -28   0  13       14.02      -50.00     36.32 o 
 -26   0  13      127.57      100.22     45.73 o 
 -24   0  13       75.81       40.94     27.91 o 
 -22   0  13       59.45       40.63     21.62 o 
 -20   0  13       21.53       26.61     19.41 o 
 -18   0  13      331.61      333.38     26.90 o 
 -16   0  13        2.15        2.61     12.58 o 
 -14   0  13      847.66      817.46     61.52 o 
 -12   0  13       21.30       -8.50     14.35 o 
 -10   0  13      229.37      232.41     23.25 o 
  -8   0  13        1.23       30.62     18.69 o 
  -6   0  13       28.85       52.46     13.84 o 
  -4   0  13     1130.33     1130.00     59.17 o 
  -2   0  13       99.76       74.84     16.90 o 
   0   0  13       97.41      114.75     16.46 o 
   2   0  13       78.40       93.14     14.82 o 
   4   0  13       70.77      101.15     16.07 o 
   6   0  13      117.76       88.56     25.68 o 
   8   0  13        1.73       22.10     14.79 o 
  10   0  13       90.33       96.93     22.57 o 
  12   0  13      254.66      275.38     37.49 o 
 -29   1  13       70.55       90.61     37.83 o 
 -27   1  13       42.40       47.68     31.61 o 
 -25   1  13       63.64       27.75     33.37 o 
 -23   1  13       85.72       73.09     23.96 o 
 -21   1  13       16.58       -4.05     18.18 o 
 -19   1  13      270.44      325.08     38.04 o 
 -17   1  13      180.38      241.34     39.40 o 
 -15   1  13      132.99      170.44     21.45 o 
 -13   1  13      839.48      798.00     30.89 o 
 -11   1  13      278.25      218.78     15.31 o 
  -9   1  13       86.91      107.11     17.30 o 
  -7   1  13      287.56      281.82     22.03 o 
  -5   1  13      189.39      163.64     17.27 o 
  -3   1  13      738.60      831.01     34.11 o 
  -1   1  13      863.75      839.35     35.89 o 
   1   1  13      351.44      323.01     25.79 o 
   3   1  13       49.67       47.30     12.76 o 
   5   1  13       77.69       54.19     14.40 o 
   7   1  13      290.75      295.23     26.18 o 
   9   1  13      325.14      334.05     29.17 o 
  11   1  13      208.88      212.89     26.67 o 
  13   1  13       20.78       57.64     26.34 o 
 -30   2  13       63.74       55.20     36.58 o 
 -28   2  13      115.35       57.39     33.26 o 
 -26   2  13       50.43       59.44     32.61 o 
 -24   2  13       34.61       63.43     30.91 o 
 -22   2  13      142.74      174.03     36.13 o 
 -20   2  13      154.56      126.19     21.37 o 
 -18   2  13      595.36      565.14     57.01 o 
 -16   2  13      535.37      627.01     48.70 o 
 -14   2  13      307.26      344.36     23.42 o 
 -12   2  13      867.10      883.88     28.66 o 
 -10   2  13      391.36      396.49     20.90 o 
  -8   2  13      558.59      557.47     24.73 o 
  -6   2  13      274.96      294.12     18.84 o 
  -4   2  13      168.05      185.98     16.58 o 
  -2   2  13      376.54      410.64     23.95 o 
   0   2  13      100.59      100.22     17.97 o 
   2   2  13      312.09      340.10     26.46 o 
   4   2  13      339.21      349.55     30.78 o 
   6   2  13      105.05      107.07     17.99 o 
   8   2  13       11.38        3.21     23.58 o 
  10   2  13       63.30       69.78     19.22 o 
  12   2  13       19.83       15.91     24.15 o 
 -29   3  13       10.09       49.11     26.80 o 
 -27   3  13       94.23       80.63     27.47 o 
 -25   3  13      181.28      268.90     38.05 o 
 -23   3  13      187.35      184.76     25.58 o 
 -21   3  13       96.58       81.10     20.41 o 
 -19   3  13      108.65      131.31     26.92 o 
 -17   3  13      180.21      166.33     20.64 o 
 -15   3  13      137.62      147.66     15.73 o 
 -13   3  13      822.03      808.41     25.23 o 
 -11   3  13       51.07       60.98     11.69 o 
  -9   3  13      266.52      290.25     17.99 o 
  -7   3  13      324.29      327.82     20.56 o 
  -5   3  13      110.61      116.22     14.59 o 
  -3   3  13       44.47       55.53     16.01 o 
  -1   3  13      185.59      164.46     34.56 o 
   1   3  13       26.57       29.55     16.05 o 
   3   3  13      368.45      378.75     34.09 o 
   5   3  13       52.63       55.54     21.18 o 
   7   3  13       40.31       42.01     15.44 o 
   9   3  13       50.07       40.78     17.29 o 
  11   3  13       23.93      -11.53     20.82 o 
 -28   4  13       32.23       22.22     25.36 o 
 -26   4  13       18.71       20.79     25.17 o 
 -24   4  13       83.22       51.49     21.34 o 
 -22   4  13      225.92      232.53     28.59 o 
 -20   4  13      209.99      189.60     25.65 o 
 -18   4  13       81.21       52.09     18.70 o 
 -16   4  13        0.41        9.36     13.86 o 
 -14   4  13      101.41       96.48     16.22 o 
 -12   4  13      184.38      196.85     17.41 o 
 -10   4  13      339.73      358.02     21.64 o 
  -8   4  13      547.66      610.21     31.21 o 
  -6   4  13      245.48      244.82     19.86 o 
  -4   4  13       30.60       24.68     14.56 o 
  -2   4  13       96.96       88.78     24.31 o 
   0   4  13      133.00      125.84     24.52 o 
   2   4  13      187.06      183.43     29.43 o 
   4   4  13      262.32      334.74     30.36 o 
   6   4  13      169.58      128.46     27.37 o 
   8   4  13       89.80       82.48     17.82 o 
  10   4  13       19.93       22.48     22.88 o 
 -25   5  13       47.10       89.91     24.80 o 
 -23   5  13       56.23       54.02     30.79 o 
 -21   5  13       76.70       84.00     20.30 o 
 -19   5  13       78.11       55.38     18.31 o 
 -17   5  13      101.74       96.54     17.42 o 
 -15   5  13       59.98       68.49     12.41 o 
 -13   5  13      124.66       90.67     19.55 o 
 -11   5  13      305.26      299.17     22.90 o 
  -9   5  13      156.18      163.33     18.59 o 
  -7   5  13       60.44       62.03     15.09 o 
  -5   5  13       80.49       80.07     16.18 o 
  -3   5  13       48.98       73.41     23.57 o 
  -1   5  13       71.61       42.72     34.41 o 
   1   5  13      160.97      130.69     34.10 o 
   3   5  13       83.55       72.49     25.28 o 
   5   5  13       61.72      -11.58     20.49 o 
   7   5  13       52.67       49.78     26.51 o 
 -24   6  13       41.97       34.11     20.04 o 
 -22   6  13       70.97       57.04     20.73 o 
 -20   6  13      223.00      233.19     22.43 o 
 -18   6  13      136.71      157.43     20.20 o 
 -16   6  13       56.28       58.21     14.72 o 
 -14   6  13      113.12      102.54     14.90 o 
 -12   6  13       52.13       43.03     15.79 o 
 -10   6  13      244.06      233.33     24.80 o 
  -8   6  13      339.29      400.77     47.23 o 
  -6   6  13      265.78      284.33     27.48 o 
  -4   6  13      111.12      141.47     19.46 o 
  -2   6  13       20.72       35.90     18.11 o 
   0   6  13       48.54       54.38     20.00 o 
   2   6  13      184.71      169.53     30.54 o 
   4   6  13      330.43      294.91     38.86 o 
   6   6  13      130.82      136.44     40.90 o 
 -21   7  13        7.61       12.81     19.61 o 
 -19   7  13        0.45       13.33     14.94 o 
 -17   7  13       70.07       53.14     17.16 o 
 -15   7  13      246.66      251.09     21.24 o 
 -13   7  13      179.09      137.68     21.61 o 
 -11   7  13       20.46       10.59     16.40 o 
  -9   7  13       20.11       29.23     17.94 o 
  -7   7  13       11.84        3.44     16.88 o 
  -5   7  13      170.13      201.30     24.97 o 
  -3   7  13      346.72      357.11     32.78 o 
  -1   7  13      437.44      395.05     34.81 o 
   1   7  13       83.00       91.71     23.46 o 
   3   7  13        7.06       -1.81     18.86 o 
 -16   8  13       41.31        8.83     20.77 o 
 -14   8  13       18.55        2.28     13.73 o 
 -12   8  13       44.00       33.67     24.58 o 
 -10   8  13        4.99       -1.21     17.76 o 
  -8   8  13      126.14       78.67     20.81 o 
  -6   8  13        5.15       -3.45     17.72 o 
  -4   8  13       44.24       45.66     21.56 o 
  -2   8  13       20.95       48.21     26.86 o 
 -17  -7  14       92.83      115.16     29.46 o 
 -15  -7  14      272.39      302.78     47.15 o 
 -13  -7  14       33.26       45.73     25.23 o 
 -11  -7  14        9.46      -20.58     20.88 o 
  -9  -7  14       26.98        6.14     22.38 o 
  -7  -7  14        4.77        6.55     38.73 o 
  -5  -7  14       38.37       68.21     23.10 o 
  -3  -7  14       23.15       45.32     23.06 o 
  -1  -7  14        4.26       27.71     36.16 o 
 -22  -6  14        4.67      -20.89     21.76 o 
 -20  -6  14       35.18       17.42     22.96 o 
 -18  -6  14       46.79       48.33     22.70 o 
 -16  -6  14       52.94       41.40     23.29 o 
 -14  -6  14       65.72       32.76     36.00 o 
 -12  -6  14       68.52       63.96     23.82 o 
 -10  -6  14      174.39      210.09     43.17 o 
  -8  -6  14      256.46      286.05     34.68 o 
  -6  -6  14      212.07      283.04     33.27 o 
  -4  -6  14      136.60      106.13     38.09 o 
  -2  -6  14      342.98      353.78     40.49 o 
   0  -6  14      123.10       91.80     28.70 o 
   2  -6  14      206.81      188.89     43.55 o 
 -25  -5  14       69.47       97.84     28.51 o 
 -23  -5  14      137.01      138.35     30.70 o 
 -21  -5  14      151.70      134.80     28.68 o 
 -19  -5  14      194.85      195.69     30.65 o 
 -17  -5  14       62.94       36.73     22.37 o 
 -15  -5  14      101.19      109.02     32.27 o 
 -13  -5  14      105.06      149.34     27.77 o 
 -11  -5  14      107.50       92.73     24.81 o 
  -9  -5  14       43.33       35.23     24.01 o 
  -7  -5  14       34.93       27.37     17.99 o 
  -5  -5  14        6.02       13.11     17.56 o 
  -3  -5  14       15.62        7.70     20.16 o 
  -1  -5  14       12.80       27.73     21.68 o 
   1  -5  14       19.41       32.45     24.00 o 
   3  -5  14       27.73       56.66     25.55 o 
   5  -5  14       10.30      -14.89     25.71 o 
 -26  -4  14        4.53      -31.00     26.76 o 
 -24  -4  14       65.59       72.65     35.21 o 
 -22  -4  14       33.59       25.81     21.52 o 
 -20  -4  14       11.49        9.42     20.39 o 
 -18  -4  14       10.85       26.22     20.14 o 
 -16  -4  14        7.62       10.24     18.60 o 
 -14  -4  14       68.25       58.29     23.15 o 
 -12  -4  14      228.55      216.83     29.07 o 
 -10  -4  14      398.82      392.94     25.84 o 
  -8  -4  14      428.17      420.15     26.45 o 
  -6  -4  14      179.37      187.46     23.46 o 
  -4  -4  14       19.86       26.34     18.96 o 
  -2  -4  14       40.72       41.60     21.20 o 
   0  -4  14       97.42      104.26     25.36 o 
   2  -4  14      338.94      305.94     37.31 o 
   4  -4  14      265.42      313.84     46.10 o 
   6  -4  14       61.56       47.39     31.00 o 
 -27  -3  14      111.08      135.20     39.20 o 
 -25  -3  14      126.29       67.90     31.87 o 
 -23  -3  14      107.63      133.99     36.07 o 
 -21  -3  14      135.49       82.24     30.28 o 
 -19  -3  14      214.39      193.77     37.27 o 
 -17  -3  14       57.75       42.02     20.09 o 
 -15  -3  14      211.53      205.17     33.90 o 
 -13  -3  14      124.79       86.42     21.30 o 
 -11  -3  14      298.87      276.01     24.94 o 
  -9  -3  14      162.75      168.01     18.37 o 
  -7  -3  14      159.13      202.18     19.36 o 
  -5  -3  14      130.24      152.71     32.01 o 
  -3  -3  14        4.75       -1.57     16.39 o 
  -1  -3  14       27.59       35.57     26.20 o 
   1  -3  14      124.08      146.45     25.45 o 
   3  -3  14      203.82      164.16     33.87 o 
   5  -3  14       54.63       33.75     22.44 o 
   7  -3  14       50.19       32.05     22.00 o 
   9  -3  14       33.50       23.25     28.78 o 
 -28  -2  14       58.11       94.47     34.93 o 
 -26  -2  14       41.40       29.07     27.18 o 
 -24  -2  14      107.82       56.44     56.89 o 
 -22  -2  14       82.34      102.31     31.22 o 
 -20  -2  14       42.89       41.53     25.98 o 
 -18  -2  14      222.53      236.85     38.91 o 
 -16  -2  14      285.46      344.19     42.38 o 
 -14  -2  14      173.74      181.91     33.70 o 
 -12  -2  14      331.05      347.65     40.10 o 
 -10  -2  14      253.24      191.41     21.33 o 
  -8  -2  14      156.48      166.35     34.95 o 
  -6  -2  14       71.45       63.89     17.32 o 
  -4  -2  14      487.92      449.39     30.47 o 
  -2  -2  14      443.43      495.06     32.80 o 
   0  -2  14      171.65      148.51     27.15 o 
   2  -2  14      525.14      535.60     45.99 o 
   4  -2  14       30.90       23.04     16.70 o 
   6  -2  14      133.61      102.09     21.89 o 
   8  -2  14       64.86       51.30     20.86 o 
  10  -2  14       19.86       17.98     23.15 o 
 -29  -1  14       59.82       52.52     48.03 o 
 -27  -1  14       20.29       28.98     57.77 o 
 -25  -1  14       77.24      132.15     35.67 o 
 -23  -1  14       66.94       59.74     28.29 o 
 -21  -1  14      143.66      131.14     34.16 o 
 -19  -1  14      235.41      176.41     40.32 o 
 -17  -1  14      227.47      237.41     46.23 o 
 -15  -1  14      142.10      109.06     28.14 o 
 -13  -1  14       40.29       27.12     21.82 o 
 -11  -1  14       25.33       14.75     39.11 o 
  -9  -1  14       99.19       73.21     22.84 o 
  -7  -1  14      261.45      277.28     47.49 o 
  -5  -1  14      262.84      257.40     34.41 o 
  -3  -1  14      323.41      351.98     22.66 o 
  -1  -1  14       25.49       29.79     14.16 o 
   1  -1  14      154.35      141.59     19.61 o 
   3  -1  14      171.68      151.69     21.39 o 
   5  -1  14       16.36       19.60     16.33 o 
   7  -1  14      406.75      361.92     27.66 o 
   9  -1  14      237.19      254.77     30.91 o 
 -30   0  14       19.53       11.16     44.75 o 
 -28   0  14        1.18       17.51     39.61 o 
 -26   0  14       16.55       -0.32     26.53 o 
 -24   0  14        0.49       -5.86     24.85 o 
 -22   0  14       32.11       -8.55     19.38 o 
 -20   0  14       26.16       23.90     21.06 o 
 -18   0  14      140.02       94.29     28.65 o 
 -16   0  14       43.03       70.68     23.05 o 
 -14   0  14        1.25        0.76     16.12 o 
 -12   0  14       43.11       41.71     18.14 o 
 -10   0  14       66.14       66.01     23.32 o 
  -8   0  14      346.42      363.84     34.86 o 
  -6   0  14       89.20       94.31     26.90 o 
  -4   0  14      166.65      197.44     26.24 o 
  -2   0  14      854.60      797.01     42.74 o 
   0   0  14      110.87      112.69     13.90 o 
   2   0  14      219.96      205.81     21.76 o 
   4   0  14       61.13       59.71     15.09 o 
   6   0  14      117.39      123.70     19.34 o 
   8   0  14      332.17      353.85     30.55 o 
  10   0  14       20.33       65.11     26.23 o 
 -29   1  14       67.28       87.11     40.04 o 
 -27   1  14       20.03       25.04     45.95 o 
 -25   1  14       74.15       52.18     30.48 o 
 -23   1  14       82.84       51.52     25.17 o 
 -21   1  14      156.17      155.87     44.36 o 
 -19   1  14      270.68      280.05     27.21 o 
 -17   1  14      252.28      234.25     31.35 o 
 -15   1  14      174.77      153.12     22.00 o 
 -13   1  14       47.50       41.79     12.94 o 
 -11   1  14       41.31       48.93     18.07 o 
  -9   1  14       67.49       69.02     16.60 o 
  -7   1  14      259.04      252.01     23.47 o 
  -5   1  14      324.88      344.56     30.95 o 
  -3   1  14      307.92      313.60     30.35 o 
  -1   1  14       25.29       28.12     15.30 o 
   1   1  14      139.67      174.14     22.67 o 
   3   1  14      154.19      170.20     17.41 o 
   5   1  14       10.78       10.20     14.28 o 
   7   1  14      405.28      367.06     28.86 o 
   9   1  14      242.41      243.79     26.71 o 
 -28   2  14       70.06      123.85     40.59 o 
 -26   2  14       39.15        8.23     28.63 o 
 -24   2  14       89.34      125.89     35.73 o 
 -22   2  14       57.94       42.28     48.00 o 
 -20   2  14       52.13       56.40     18.06 o 
 -18   2  14      254.64      252.03     26.63 o 
 -16   2  14      312.56      363.98     55.54 o 
 -14   2  14      179.67      204.57     15.12 o 
 -12   2  14      339.31      382.67     27.20 o 
 -10   2  14      240.89      230.24     16.86 o 
  -8   2  14      136.21      147.48     16.53 o 
  -6   2  14       87.95       98.89     14.74 o 
  -4   2  14      534.26      478.86     30.40 o 
  -2   2  14      452.96      444.39     34.66 o 
   0   2  14      199.42      247.85     29.03 o 
   2   2  14      481.75      488.59     43.24 o 
   4   2  14       20.23       32.45     20.21 o 
   6   2  14      102.17       88.06     17.19 o 
   8   2  14       52.32       56.95     18.62 o 
  10   2  14       32.70        2.88     24.57 o 
 -27   3  14      101.04      139.74     32.58 o 
 -25   3  14      122.42      103.24     30.56 o 
 -23   3  14      114.82      106.37     28.00 o 
 -21   3  14      135.62      150.13     24.49 o 
 -19   3  14      215.72      176.53     30.92 o 
 -17   3  14       41.09       46.28     16.57 o 
 -15   3  14      193.10      195.36     19.27 o 
 -13   3  14      113.90      143.29     22.20 o 
 -11   3  14      295.88      328.40     18.87 o 
  -9   3  14      152.82      158.82     17.34 o 
  -7   3  14      183.55      185.82     17.96 o 
  -5   3  14      172.55      132.00     20.07 o 
  -3   3  14        1.74       -8.25     13.85 o 
  -1   3  14       12.08       25.69     18.26 o 
   1   3  14       92.33       72.12     27.45 o 
   3   3  14      212.68      276.07     32.34 o 
   5   3  14       78.92      101.86     25.59 o 
   7   3  14       64.97       13.25     21.11 o 
   9   3  14       46.41       43.29     23.62 o 
 -26   4  14        2.07        1.28     32.05 o 
 -24   4  14       64.15       88.76     37.30 o 
 -22   4  14       26.10       17.58     19.66 o 
 -20   4  14       16.50       22.84     17.46 o 
 -18   4  14       20.24       30.58     19.02 o 
 -16   4  14        7.06       -6.45      9.00 o 
 -14   4  14       67.50       95.62     15.86 o 
 -12   4  14      234.18      255.16     20.90 o 
 -10   4  14      381.78      414.73     22.68 o 
  -8   4  14      396.35      412.86     40.15 o 
  -6   4  14      181.49      175.94     20.94 o 
  -4   4  14       16.67       24.26     18.60 o 
  -2   4  14       34.67       54.17     20.45 o 
   0   4  14      103.20       98.48     25.96 o 
   2   4  14      341.42      302.74     35.39 o 
   4   4  14      260.83      266.46     43.36 o 
   6   4  14       52.67        1.99     28.66 o 
 -25   5  14       76.85       64.61     24.11 o 
 -23   5  14      137.81      174.17     28.79 o 
 -21   5  14      150.74      126.91     25.77 o 
 -19   5  14      191.32      152.22     28.49 o 
 -17   5  14       53.30       37.44     12.60 o 
 -15   5  14       89.88       65.38     17.57 o 
 -13   5  14      115.51      126.91     24.28 o 
 -11   5  14      125.83      141.76     20.91 o 
  -9   5  14       67.14       81.38     19.07 o 
  -7   5  14       33.63       19.10     13.92 o 
  -5   5  14        0.76        7.97     16.37 o 
  -3   5  14       11.23       -0.03     17.29 o 
  -1   5  14        6.73       10.10     19.78 o 
   1   5  14       21.69       25.19     25.51 o 
   3   5  14       31.15       24.10     23.17 o 
   5   5  14       21.28        8.26     27.42 o 
 -22   6  14       11.99        5.30     21.23 o 
 -20   6  14       34.71       32.25     15.39 o 
 -18   6  14       28.83       35.68     16.12 o 
 -16   6  14       43.79       62.90     14.29 o 
 -14   6  14       61.60       48.82     17.24 o 
 -12   6  14       78.11       65.63     19.51 o 
 -10   6  14      158.63      173.95     38.54 o 
  -8   6  14      249.80      237.51     25.84 o 
  -6   6  14      197.10      194.43     22.17 o 
  -4   6  14      124.70      121.22     23.48 o 
  -2   6  14      325.06      279.41     31.20 o 
   0   6  14      130.30      116.90     24.59 o 
   2   6  14      227.77      235.35     35.30 o 
 -17   7  14       81.91       63.85     17.28 o 
 -15   7  14      249.87      316.65     30.78 o 
 -13   7  14       32.47       54.40     20.12 o 
 -11   7  14       13.34        2.57     16.77 o 
  -9   7  14       26.60        6.93     17.48 o 
  -7   7  14        7.02       11.70     17.30 o 
  -5   7  14       42.51       58.92     25.55 o 
  -3   7  14       18.49       20.13     19.34 o 
  -1   7  14        4.64        1.58     19.24 o 
 -11  -7  15       23.84       50.55     32.04 o 
  -9  -7  15        2.75      -17.11     25.66 o 
 -20  -6  15       84.64       65.78     27.25 o 
 -18  -6  15       36.19       61.73     25.84 o 
 -16  -6  15       16.47       25.14     22.98 o 
 -14  -6  15       20.99       38.78     23.13 o 
 -12  -6  15        2.62       12.35     22.19 o 
 -10  -6  15       64.06       55.15     35.43 o 
  -8  -6  15       17.76       -2.44     20.32 o 
  -6  -6  15       55.82       58.22     22.26 o 
  -4  -6  15       16.88        9.73     22.58 o 
  -2  -6  15       14.00      -15.81     23.80 o 
 -23  -5  15       36.81       66.33     28.33 o 
 -21  -5  15       17.33       25.22     22.84 o 
 -19  -5  15       60.24       47.32     34.46 o 
 -17  -5  15       72.81       89.40     26.81 o 
 -15  -5  15      100.21       72.71     24.37 o 
 -13  -5  15       97.84      105.59     26.11 o 
 -11  -5  15      279.13      307.91     30.08 o 
  -9  -5  15       27.48       30.45     16.76 o 
  -7  -5  15       98.14       83.27     22.11 o 
  -5  -5  15      115.74      125.71     24.21 o 
  -3  -5  15       44.38       67.91     31.37 o 
  -1  -5  15      160.18      214.36     43.21 o 
   1  -5  15      179.93      162.28     43.93 o 
 -24  -4  15       39.26       90.01     36.33 o 
 -22  -4  15       28.65       30.11     37.64 o 
 -20  -4  15        1.40        8.47     26.64 o 
 -18  -4  15        1.17       -8.47     18.75 o 
 -16  -4  15       33.30       32.73     24.99 o 
 -14  -4  15       32.35       14.79     19.88 o 
 -12  -4  15      283.90      335.51     29.43 o 
 -10  -4  15      393.50      356.44     40.22 o 
  -8  -4  15      148.60      146.11     20.14 o 
  -6  -4  15      102.60       79.72     19.56 o 
  -4  -4  15       11.47       13.17     19.05 o 
  -2  -4  15       42.35       54.74     23.74 o 
   0  -4  15      238.25      266.48     34.41 o 
   2  -4  15      122.65      124.05     31.46 o 
   4  -4  15      160.73      174.29     46.39 o 
 -25  -3  15       83.53      124.13     37.18 o 
 -23  -3  15       37.33       19.59     27.97 o 
 -21  -3  15       34.15       21.46     35.89 o 
 -19  -3  15       27.05       38.40     26.73 o 
 -17  -3  15      119.84       60.49     56.24 o 
 -15  -3  15       61.00       16.78     25.52 o 
 -13  -3  15      324.14      300.65     62.86 o 
 -11  -3  15      141.29      169.63     22.92 o 
  -9  -3  15       38.38       37.89     16.71 o 
  -7  -3  15      109.63      104.32     28.14 o 
  -5  -3  15      171.44      150.83     24.33 o 
  -3  -3  15       72.37       77.83     21.75 o 
  -1  -3  15      278.98      293.62     45.28 o 
   1  -3  15        2.03      -17.89     18.06 o 
   3  -3  15      144.36      166.97     29.09 o 
   5  -3  15       77.18       87.08     34.14 o 
 -26  -2  15       22.42       -3.51     35.94 o 
 -24  -2  15       90.21       95.15     40.70 o 
 -22  -2  15       63.89       55.72     30.03 o 
 -20  -2  15       60.09       56.62     34.68 o 
 -18  -2  15      145.27      164.93     35.57 o 
 -16  -2  15      221.37      220.45     38.89 o 
 -14  -2  15       62.92       66.37     27.56 o 
 -12  -2  15      469.08      476.55     45.91 o 
 -10  -2  15       26.53       23.07     27.24 o 
  -8  -2  15       39.39       55.72     24.76 o 
  -6  -2  15       27.48       35.32     16.26 o 
  -4  -2  15        4.58       14.52     15.24 o 
  -2  -2  15       89.56       88.00     20.67 o 
   0  -2  15      151.23      156.75     24.42 o 
   2  -2  15       55.61       55.89     20.76 o 
   4  -2  15       19.74      -16.52     16.55 o 
   6  -2  15        6.67        0.12     20.83 o 
 -27  -1  15       12.90       54.81     33.03 o 
 -25  -1  15       39.93       30.62     28.86 o 
 -23  -1  15        0.94       25.11     26.98 o 
 -21  -1  15       84.14       52.69     28.82 o 
 -19  -1  15      159.71      124.18     40.59 o 
 -17  -1  15      134.48      143.76     32.68 o 
 -15  -1  15       18.41        4.94     23.25 o 
 -13  -1  15       37.29       33.64     54.98 o 
 -11  -1  15      169.59      181.62     63.68 o 
  -9  -1  15       49.70       37.09     33.81 o 
  -7  -1  15      143.76      125.38     43.00 o 
  -5  -1  15      292.59      259.39     35.46 o 
  -3  -1  15       28.87       23.43     13.24 o 
  -1  -1  15       20.60       12.11     13.26 o 
   1  -1  15       80.20       53.23     16.98 o 
   3  -1  15       46.82       50.96     26.74 o 
   5  -1  15      212.31      248.40     34.60 o 
   7  -1  15       10.01       56.37     25.55 o 
 -28   0  15       27.11      -17.83     40.70 o 
 -26   0  15       33.04       23.96     32.49 o 
 -24   0  15       45.71       16.27     25.70 o 
 -22   0  15       31.83       31.05     26.86 o 
 -20   0  15       73.24       89.63     29.56 o 
 -18   0  15       11.09       52.06     27.77 o 
 -16   0  15      121.32      157.74     33.33 o 
 -14   0  15       38.78       39.52     22.29 o 
 -12   0  15        3.76        8.68     19.42 o 
 -10   0  15        0.75       -2.63     17.45 o 
  -8   0  15        1.46      -10.83     30.74 o 
  -6   0  15      201.78      204.82     36.31 o 
  -4   0  15      251.40      248.39     38.01 o 
  -2   0  15      151.77      135.75     25.10 o 
   0   0  15       60.06       40.10     20.12 o 
   2   0  15        8.08       13.20     12.71 o 
   4   0  15       69.89       82.96     17.89 o 
   6   0  15      208.84      283.63     56.49 o 
 -27   1  15        8.68      -11.38     30.42 o 
 -25   1  15       29.29       30.98     22.88 o 
 -23   1  15        0.18       17.52     31.57 o 
 -21   1  15       80.10       93.04     25.88 o 
 -19   1  15      173.18      189.85     30.60 o 
 -17   1  15      155.50      139.19     22.31 o 
 -15   1  15       15.09       27.95     18.68 o 
 -13   1  15       30.33       15.71     17.94 o 
 -11   1  15      172.65      194.10     27.13 o 
  -9   1  15       44.31       33.71     36.67 o 
  -7   1  15      158.92      193.96     33.97 o 
  -5   1  15      308.86      244.01     63.95 o 
  -3   1  15       39.06       41.60     23.80 o 
  -1   1  15       36.80       25.92     19.12 o 
   1   1  15       57.85       67.83     18.72 o 
   3   1  15       41.54       30.64     21.27 o 
   5   1  15      192.06      208.72     20.98 o 
   7   1  15       15.05        9.91     16.64 o 
 -26   2  15       22.75      -25.65     36.54 o 
 -24   2  15       92.64      131.44     36.95 o 
 -22   2  15       75.16       80.30     26.15 o 
 -20   2  15       62.91       36.79     35.66 o 
 -18   2  15      162.52      128.10     22.74 o 
 -16   2  15      253.13      220.54     25.57 o 
 -14   2  15       71.98       62.77     22.47 o 
 -12   2  15      459.67      488.87     31.55 o 
 -10   2  15       25.36       45.91     16.77 o 
  -8   2  15       57.10       80.92     16.56 o 
  -6   2  15       32.49       17.62     19.03 o 
  -4   2  15       12.80        8.66     17.29 o 
  -2   2  15       93.81       93.48     23.35 o 
   0   2  15      147.49      173.32     36.12 o 
   2   2  15       37.81       14.30     24.37 o 
   4   2  15       21.95       23.01     21.91 o 
   6   2  15        2.51       21.67     22.46 o 
 -25   3  15       69.23       99.61     29.49 o 
 -23   3  15       36.45       21.95     24.34 o 
 -21   3  15       25.54       30.98     19.45 o 
 -19   3  15       19.05       21.79     15.27 o 
 -17   3  15      106.16      101.76     19.91 o 
 -15   3  15       62.98       61.71     17.66 o 
 -13   3  15      282.43      308.02     23.10 o 
 -11   3  15      143.88      156.24     26.91 o 
  -9   3  15       58.18       89.22     15.89 o 
  -7   3  15      121.84      131.57     21.16 o 
  -5   3  15      199.37      173.17     23.33 o 
  -3   3  15       78.30       74.07     23.40 o 
  -1   3  15      265.90      196.26     49.51 o 
   1   3  15        6.45      -30.28     21.34 o 
   3   3  15      149.31      125.52     36.14 o 
   5   3  15       91.68      101.50     34.77 o 
 -24   4  15       34.82       18.28     31.38 o 
 -22   4  15       28.27       41.09     21.08 o 
 -20   4  15        0.30      -10.68     17.35 o 
 -18   4  15        5.18       11.66     11.40 o 
 -16   4  15       40.66       48.28     16.27 o 
 -14   4  15       42.43       34.93     13.71 o 
 -12   4  15      280.34      270.26     27.64 o 
 -10   4  15      436.56      414.48     23.55 o 
  -8   4  15      127.62      153.74     21.21 o 
  -6   4  15       91.53       84.31     23.10 o 
  -4   4  15        5.03        7.34     19.11 o 
  -2   4  15       24.99       60.31     23.36 o 
   0   4  15      256.02      207.68     32.73 o 
   2   4  15      134.01      140.68     36.73 o 
   4   4  15      152.86      147.76     38.18 o 
 -23   5  15       44.88       43.18     22.43 o 
 -21   5  15       22.19        8.06     20.95 o 
 -19   5  15       55.05       28.94     14.23 o 
 -17   5  15       58.38       50.31     26.02 o 
 -15   5  15      108.53      124.28     23.54 o 
 -13   5  15       87.04       57.93     18.34 o 
 -11   5  15      269.72      339.17     28.86 o 
  -9   5  15       22.13       10.31     19.03 o 
  -7   5  15       71.42       44.84     19.19 o 
  -5   5  15      108.34       97.37     22.60 o 
  -3   5  15       41.73       19.93     31.34 o 
  -1   5  15      157.64       90.69     26.37 o 
   1   5  15      183.46      145.33     30.85 o 
 -20   6  15       73.17       85.47     18.60 o 
 -18   6  15       26.54       25.51     13.57 o 
 -16   6  15       15.63       10.01     16.90 o 
 -14   6  15       25.80       45.16     19.23 o 
 -12   6  15        2.37       16.03     18.35 o 
 -10   6  15       65.80       87.35     22.59 o 
  -8   6  15       12.50       12.04     17.64 o 
  -6   6  15       48.70       27.25     19.28 o 
  -4   6  15       10.33       11.84     18.97 o 
  -2   6  15       11.89        9.50     18.73 o 
 -11   7  15       36.90       19.19     19.44 o 
  -9   7  15        8.62       -0.26     18.41 o 
 -12  -6  16        1.57      -26.68     17.79 o 
 -10  -6  16       14.95       26.10     21.06 o 
 -19  -5  16       28.52       22.26     29.98 o 
 -17  -5  16       28.31       19.53     24.54 o 
 -15  -5  16       15.48       22.58     22.31 o 
 -13  -5  16      137.87      158.86     28.13 o 
 -11  -5  16      104.99      121.38     26.51 o 
  -9  -5  16      104.75      116.55     23.38 o 
  -7  -5  16       28.92       10.64     18.64 o 
  -5  -5  16       19.42        0.01     24.62 o 
  -3  -5  16        9.92       -8.28     33.53 o 
 -22  -4  16        3.28        0.20     29.59 o 
 -20  -4  16        3.91       14.59     28.00 o 
 -18  -4  16       62.06       72.86     32.96 o 
 -16  -4  16       16.08       16.11     27.50 o 
 -14  -4  16      212.74      218.78     41.30 o 
 -12  -4  16      144.42      163.39     29.13 o 
 -10  -4  16      109.72      107.15     22.37 o 
  -8  -4  16       31.81       32.40     17.70 o 
  -6  -4  16       48.84       45.50     18.93 o 
  -4  -4  16       42.85       43.88     22.49 o 
  -2  -4  16       86.31       69.05     51.15 o 
   0  -4  16      164.59      254.94     44.02 o 
 -23  -3  16       62.89       93.76     35.38 o 
 -21  -3  16       10.30      -20.02     24.75 o 
 -19  -3  16       12.99        9.22     27.15 o 
 -17  -3  16       23.31       18.01     25.19 o 
 -15  -3  16       75.99      114.45     32.27 o 
 -13  -3  16      111.05       95.21     77.13 o 
 -11  -3  16        9.32        7.59     25.38 o 
  -9  -3  16       27.76       26.81     35.89 o 
  -7  -3  16       56.95       88.70     20.76 o 
  -5  -3  16       90.18       87.05     22.34 o 
  -3  -3  16       67.18       49.55     27.28 o 
  -1  -3  16       72.03      102.29     25.04 o 
   1  -3  16       42.91       -3.17     27.19 o 
 -26  -2  16       24.77       42.83     31.99 o 
 -24  -2  16       17.45       14.88     29.57 o 
 -22  -2  16       45.16       75.15     32.36 o 
 -20  -2  16       42.37       70.07     31.66 o 
 -18  -2  16      148.17      171.71     44.37 o 
 -16  -2  16       79.95       79.44     28.67 o 
 -14  -2  16      210.16      241.67     39.41 o 
 -12  -2  16      193.74      234.63     37.81 o 
 -10  -2  16       48.40       41.36     35.45 o 
  -8  -2  16       25.58       18.71     33.92 o 
  -6  -2  16      146.41       93.65     44.42 o 
  -4  -2  16      106.32       61.54     18.44 o 
  -2  -2  16       41.41       47.50     18.49 o 
   0  -2  16       53.27       78.47     21.60 o 
   2  -2  16       19.18       21.89     21.79 o 
 -25  -1  16       37.46       26.07     31.69 o 
 -23  -1  16       18.54       58.20     31.68 o 
 -21  -1  16       24.54        8.61     24.45 o 
 -19  -1  16      102.76      100.26     47.10 o 
 -17  -1  16       15.84       -2.25     23.17 o 
 -15  -1  16      285.67      325.10     42.77 o 
 -13  -1  16      333.20      283.74     39.58 o 
 -11  -1  16       38.90       -2.95     34.57 o 
  -9  -1  16      116.85       59.52     40.37 o 
  -7  -1  16      166.20      171.55     49.67 o 
  -5  -1  16       26.50      -11.38     31.62 o 
  -3  -1  16       12.51       -3.86     21.23 o 
  -1  -1  16       74.80       72.86     14.89 o 
   1  -1  16        6.78       -2.33     14.42 o 
   3  -1  16      236.87      241.25     25.66 o 
 -26   0  16       92.65       88.38     34.72 o 
 -24   0  16       70.96       32.05     28.96 o 
 -22   0  16      104.38       88.07     33.02 o 
 -20   0  16       48.12       46.00     28.23 o 
 -18   0  16       47.65       43.71     27.59 o 
 -16   0  16      592.00      517.48     70.73 o 
 -14   0  16      955.99      721.99     73.19 o 
 -12   0  16      435.53      302.41     61.60 o 
 -10   0  16       14.23        6.13     32.93 o 
  -8   0  16      118.07      101.31     44.53 o 
  -6   0  16       85.84       92.45     41.36 o 
  -4   0  16       72.41       69.12     28.00 o 
  -2   0  16      149.27      173.23     47.54 o 
   0   0  16        1.31       22.03     20.12 o 
   2   0  16       11.77        6.15     19.65 o 
   4   0  16       28.64       14.24     16.92 o 
 -25   1  16       26.35       23.10     23.66 o 
 -23   1  16       15.43      -18.44     21.34 o 
 -21   1  16       27.98       34.99     41.60 o 
 -19   1  16      115.01      127.37     28.05 o 
 -17   1  16       12.60      -10.98     16.21 o 
 -15   1  16      249.31      237.67     49.29 o 
 -13   1  16      305.39      258.59     45.45 o 
 -11   1  16       44.35       -4.62     23.92 o 
  -9   1  16      123.14       82.38     41.03 o 
  -7   1  16      166.55      145.05     32.19 o 
  -5   1  16       26.77       32.10     24.77 o 
  -3   1  16        6.30       37.28     25.61 o 
  -1   1  16       65.95       83.25     31.50 o 
   1   1  16        3.96      -33.92     32.60 o 
   3   1  16      216.20      265.96     43.11 o 
 -26   2  16       21.15        5.38     30.10 o 
 -24   2  16       17.16       55.90     37.25 o 
 -22   2  16       53.00       26.48     22.97 o 
 -20   2  16       46.78       15.21     18.57 o 
 -18   2  16      160.68      184.61     26.10 o 
 -16   2  16       87.26       73.11     21.06 o 
 -14   2  16      232.08      232.39     23.83 o 
 -12   2  16      186.34      202.88     29.55 o 
 -10   2  16       44.99       26.47     16.91 o 
  -8   2  16       26.74        0.37     21.93 o 
  -6   2  16      178.68      119.44     35.89 o 
  -4   2  16      133.12      115.02     31.03 o 
  -2   2  16       34.40       41.25     38.62 o 
   0   2  16       46.88       29.43     31.89 o 
   2   2  16       10.60      -12.28     24.36 o 
 -23   3  16       58.14       45.10     33.11 o 
 -21   3  16        8.29       -4.27     18.37 o 
 -19   3  16        8.31        6.79     16.74 o 
 -17   3  16       24.64        8.90     15.37 o 
 -15   3  16       68.11       44.32     16.95 o 
 -13   3  16      117.45      206.50     27.12 o 
 -11   3  16       14.89       -9.21     17.31 o 
  -9   3  16       35.45       66.36     22.89 o 
  -7   3  16       55.33       97.48     21.44 o 
  -5   3  16      102.52       82.61     44.74 o 
  -3   3  16       76.55       68.98     28.71 o 
  -1   3  16       73.29       62.29     30.29 o 
   1   3  16       43.64       -5.70     30.63 o 
 -22   4  16        0.55       -6.64     20.62 o 
 -20   4  16        2.60       28.28     20.65 o 
 -18   4  16       69.19      104.58     24.58 o 
 -16   4  16       14.53       12.03     17.93 o 
 -14   4  16      197.88      169.48     43.48 o 
 -12   4  16      145.18      178.31     23.70 o 
 -10   4  16      117.40      117.92     21.14 o 
  -8   4  16       21.80        3.85     19.62 o 
  -6   4  16       43.88       16.32     21.90 o 
  -4   4  16       36.11       15.37     22.12 o 
  -2   4  16       90.92       70.32     25.18 o 
   0   4  16      177.94      141.25     38.91 o 
 -19   5  16       25.05       -4.38     19.92 o 
 -17   5  16       30.72       31.54     24.26 o 
 -15   5  16       26.04       41.29     26.12 o 
 -13   5  16      141.74      111.98     22.20 o 
 -11   5  16      107.31      157.32     26.64 o 
  -9   5  16       91.57       97.62     27.01 o 
  -7   5  16       17.85        8.54     18.39 o 
  -5   5  16       20.34       34.54     20.39 o 
  -3   5  16        5.01       16.32     23.97 o 
 -12   6  16        1.48       -2.89     18.10 o 
 -10   6  16        6.91       36.56     21.97 o 
 -18  -4  17       43.58      -11.33     32.99 o 
 -16  -4  17       86.64      126.64     37.59 o 
 -14  -4  17       49.94       45.97     31.43 o 
 -12  -4  17       25.64       20.04     43.27 o 
 -10  -4  17       28.63      104.49     48.47 o 
  -8  -4  17        0.94      -20.15     27.03 o 
  -6  -4  17        2.66      -26.49     20.09 o 
 -21  -3  17       25.79       42.75     32.65 o 
 -19  -3  17        0.87       14.88     29.26 o 
 -17  -3  17       20.24       29.49     28.53 o 
 -15  -3  17      102.44      133.19     35.32 o 
 -13  -3  17       84.37       94.65     44.04 o 
 -11  -3  17       71.48       91.47     45.40 o 
  -9  -3  17       62.96       29.10     40.26 o 
  -7  -3  17       49.71       69.91     45.73 o 
  -5  -3  17       24.82       21.84     18.72 o 
  -3  -3  17      125.96      140.61     74.78 o 
 -22  -2  17        7.26       60.22     32.61 o 
 -20  -2  17       46.25       35.77     28.97 o 
 -18  -2  17       47.91       56.05     28.01 o 
 -16  -2  17        7.51        8.04     26.14 o 
 -14  -2  17       16.86       20.45     25.48 o 
 -12  -2  17       21.98      -12.58     33.48 o 
 -10  -2  17       31.07        2.19     32.28 o 
  -8  -2  17      116.99      117.94     46.50 o 
  -6  -2  17       36.37       17.61     36.10 o 
  -4  -2  17       41.52       71.12     45.95 o 
  -2  -2  17       24.14       30.76     17.62 o 
 -23  -1  17       26.00        2.88     25.42 o 
 -21  -1  17       55.45       80.47     32.59 o 
 -19  -1  17       73.24       85.97     32.11 o 
 -17  -1  17       36.41       26.86     26.61 o 
 -15  -1  17      189.62      187.21     57.00 o 
 -13  -1  17       76.49       54.49     41.03 o 
 -11  -1  17       88.65      124.62     50.22 o 
  -9  -1  17       34.89       35.12     37.53 o 
  -7  -1  17       46.58       36.87     35.89 o 
  -5  -1  17       67.76        8.64     33.81 o 
  -3  -1  17       54.43       25.82     40.26 o 
  -1  -1  17       17.06       19.80     40.48 o 
 -24   0  17       39.76       15.17     28.22 o 
 -22   0  17       45.01       58.63     35.23 o 
 -20   0  17       96.08       88.46     31.08 o 
 -18   0  17       42.49      104.95     33.49 o 
 -16   0  17       35.96       72.51     28.53 o 
 -14   0  17       59.06       57.00     38.29 o 
 -12   0  17       81.11       55.14     41.25 o 
 -10   0  17      218.93      193.54     53.39 o 
  -8   0  17       27.33       38.29     39.17 o 
  -6   0  17       87.92      153.50     49.89 o 
  -4   0  17      123.47       82.84     30.37 o 
  -2   0  17        5.07        0.93     27.19 o 
   0   0  17        0.28      -13.06     24.20 o 
 -23   1  17       29.66       13.12     24.69 o 
 -21   1  17       60.19       38.09     32.93 o 
 -19   1  17       75.27       72.75     27.55 o 
 -17   1  17       26.83       24.98     19.47 o 
 -15   1  17      160.90      128.26     36.72 o 
 -13   1  17       56.89       15.43     36.65 o 
 -11   1  17       74.46       63.57     41.47 o 
  -9   1  17       39.41       80.63     39.06 o 
  -7   1  17       51.76       27.85     43.82 o 
  -5   1  17       51.01       62.94     29.26 o 
  -3   1  17       40.56       17.55     26.97 o 
  -1   1  17        9.58       -1.64     36.21 o 
 -22   2  17        3.07       25.94     24.09 o 
 -20   2  17       39.99       47.38     33.16 o 
 -18   2  17       44.97       71.85     19.60 o 
 -16   2  17       15.51       25.78     19.23 o 
 -14   2  17       28.37       27.58     19.12 o 
 -12   2  17       27.57        4.85     21.04 o 
 -10   2  17       35.65       18.71     24.84 o 
  -8   2  17      143.21      118.58     33.57 o 
  -6   2  17       50.95       58.29     40.75 o 
  -4   2  17       55.23       32.17     42.78 o 
  -2   2  17       29.27       -1.64     40.48 o 
 -21   3  17       36.36       -7.61     17.68 o 
 -19   3  17        0.94       15.82     17.66 o 
 -17   3  17       17.35       11.25     19.01 o 
 -15   3  17       96.24       81.03     25.25 o 
 -13   3  17       77.93      110.93     24.72 o 
 -11   3  17       62.00       68.33     38.18 o 
  -9   3  17       73.02       82.81     30.51 o 
  -7   3  17       47.65       92.34     43.87 o 
  -5   3  17       24.60        1.53     36.00 o 
  -3   3  17      121.78      160.39     52.52 o 
 -18   4  17       48.40       62.45     27.80 o 
 -16   4  17       93.73       67.85     24.13 o 
 -14   4  17       59.39       60.87     22.94 o 
 -12   4  17       25.54       25.03     33.87 o 
 -10   4  17       31.51       52.19     44.53 o 
  -8   4  17        2.94        6.78     25.95 o 
  -6   4  17        1.00       -0.84     21.79 o 
 -13  -3  18       55.12       95.62     48.25 o 
 -18  -2  18       14.03       -6.66     25.26 o 
 -16  -2  18       12.25       47.85     59.14 o 
 -14  -2  18       11.99       41.79     42.34 o 
 -12  -2  18       20.22       20.35     36.98 o 
 -10  -2  18       29.44      -21.01     32.71 o 
  -8  -2  18       10.14        5.36     36.76 o 
 -19  -1  18       19.71       17.85     27.94 o 
 -17  -1  18       42.25       31.38     50.55 o 
 -15  -1  18       66.58       19.69     42.78 o 
 -13  -1  18       41.24      -20.02     34.46 o 
 -11  -1  18       44.90      143.22     50.11 o 
  -9  -1  18        8.12       42.89     42.23 o 
  -7  -1  18       91.99       73.41     46.50 o 
  -5  -1  18       46.33        6.46     36.76 o 
 -20   0  18       63.74       58.11     31.86 o 
 -18   0  18       38.89        2.52     26.91 o 
 -16   0  18       63.30       47.05     43.76 o 
 -14   0  18        8.00       27.57     39.82 o 
 -12   0  18        5.87       -1.86     34.57 o 
 -10   0  18       59.09       23.74     42.45 o 
  -8   0  18       58.26       96.50     48.25 o 
  -6   0  18       22.39       33.48     38.18 o 
 -19   1  18       17.50      -16.65     25.88 o 
 -17   1  18       33.06       63.42     30.19 o 
 -15   1  18       56.64       -4.81     37.64 o 
 -13   1  18       40.77       -9.41     32.60 o 
 -11   1  18       45.25        6.24     35.67 o 
  -9   1  18        8.95      -15.86     33.26 o 
  -7   1  18       90.92       53.28     41.79 o 
  -5   1  18       49.25       37.84     30.73 o 
 -18   2  18        7.99       13.09     20.71 o 
 -16   2  18        6.40        7.87     20.16 o 
 -14   2  18        6.52      -16.03     18.80 o 
 -12   2  18       23.63       36.65     39.72 o 
 -10   2  18       37.99       68.71     43.11 o 
  -8   2  18       16.37       45.19     28.50 o 
 -13   3  18       51.26       58.68     40.97 o 
                                                 
